# Supplementary material for: Communication behavior recognition using CNN-based signal analysis
Source: PeerJ Comput Sci. 2024 May 2;10:e2036. doi: 10.7717/peerj-cs.2036 (PMC11157550; doi:10.7717/peerj-cs.2036)
Supplement: Supplemental Information 1 [file peerj-cs-10-2036-s001.zip]

Archive with 11 entries (11 files):
- BPSK.m
- changjing.m
- DQPSK.m
- DQPSK_Map.m
- DQPSK_Mod.m
- frm_gen.m
- Hamming.m
- longbroadcast.m
- longcast.m
- shortbroadcast.m
- shortcast.m
