# Supplementary material for: Communication behavior recognition using CNN-based signal analysis
Source: PeerJ Comput Sci. 2024 May 2;10:e2036. doi: 10.7717/peerj-cs.2036 (PMC11157550; doi:10.7717/peerj-cs.2036)
Supplement: Supplemental Information 1 [file peerj-cs-10-2036-s001.zip › BPSK.m]

function [ Delta_Pha ] = BPSK( Data_Bits )
% clc;clear all
% Data_Bits=[0,1,1,1,0,1,0];
DPha_Ref = [1 -1]*pi;
    Len = length(Data_Bits);
    for i = 1 : Len
       if  Data_Bits(i) == 1
            Delta_Pha(i) = DPha_Ref(1);
       else
           Delta_Pha(i) = DPha_Ref(2);
       end
    end
end
