# Supplementary material for: Communication behavior recognition using CNN-based signal analysis
Source: PeerJ Comput Sci. 2024 May 2;10:e2036. doi: 10.7717/peerj-cs.2036 (PMC11157550; doi:10.7717/peerj-cs.2036)
Supplement: Supplemental Information 1 [file peerj-cs-10-2036-s001.zip › changjing.m]

%%
clear;close all;clc

%%
fasong = zeros(1,4);
zt = rand(1,1);
if zt>0.3 
    zeros(1) = 1;
    jj = 1;
elseif 0.1<zt<=0.3
    zeros(2) = 1;
    jj = 2;
elseif 0.05<zt<=0.1
    zeros(3) = 1;
    jj = 3;
else
    zeros(4) = 1;
    jj = 4;
end
%%


%%
