# Supplementary material for: Communication behavior recognition using CNN-based signal analysis
Source: PeerJ Comput Sci. 2024 May 2;10:e2036. doi: 10.7717/peerj-cs.2036 (PMC11157550; doi:10.7717/peerj-cs.2036)
Supplement: Supplemental Information 1 [file peerj-cs-10-2036-s001.zip › DQPSK.m]

function [ Delta_Pha ] = DQPSK( Data_Bits )
%DQPSK_MAP Summary of this function goes here
%   Detailed explanation goes here
DPha_Ref = [0.75   -0.75    0.25   -0.25]*pi; % DQPSK Phase Reference
Len = length(Data_Bits);
Delta_Pha = zeros(1, Len/2);
for ii = 1 : 2 : Len - 1
    if Data_Bits(ii) == 0 && Data_Bits(ii + 1) == 0
        Delta_Pha((ii + 1) / 2) = DPha_Ref(1);
    elseif Data_Bits(ii) == 0 && Data_Bits(ii + 1) == 1
        Delta_Pha((ii + 1) / 2) = DPha_Ref(2);
    elseif Data_Bits(ii) == 1 && Data_Bits(ii + 1) == 0
        Delta_Pha((ii + 1) / 2) = DPha_Ref(3);
    else 
        Delta_Pha((ii + 1) / 2) = DPha_Ref(4);
    end
end
end

function [ Delta_Pha ] = BPSK( Data_Bits )
    DPha_Ref = [1 -1]*pi;
    Len = length(Data_Bits);
    for i = 1 : Len
       if  i == 1
            Delta_Pha(i) = DPha_Ref(1);
       else
           Delta_Pha(i) = DPha_Ref(2);
       end
    end


end
