# Supplementary material for: Communication behavior recognition using CNN-based signal analysis
Source: PeerJ Comput Sci. 2024 May 2;10:e2036. doi: 10.7717/peerj-cs.2036 (PMC11157550; doi:10.7717/peerj-cs.2036)
Supplement: Supplemental Information 1 [file peerj-cs-10-2036-s001.zip › DQPSK_Mod.m]

function [ Mod_Sym ] = DQPSK_Mod(Curr_Pha, P_Carrs, fSpace, nCarrs, nSamples, I, Q)
%DQPSK_MOD Summary of this function goes here
%   Detailed explanation goes here

    Mod_M = zeros(nCarrs, nSamples);
    for iSample = 1 : nSamples
        % Sample Position of 15 Tones
        for iCarr = 1 : nCarrs
            if size(fSpace, 2) == 1
                P_Carrs(iCarr) = P_Carrs(iCarr) + fSpace;
            else
                P_Carrs(iCarr) = P_Carrs(iCarr) + fSpace(iCarr + 1);
            end
            if P_Carrs(iCarr) > 2400
                P_Carrs(iCarr) = P_Carrs(iCarr) - 2400;
            end
        end

        Temp_I = I(P_Carrs).';
        Temp_Q = Q(P_Carrs).';
        Mod_M(:, iSample) = Temp_I .* cos(Curr_Pha) - Temp_Q .* sin(Curr_Pha);
    end

    for iCarr = 1 : nCarrs
        Mod_M(iCarr, :) = hilbert(Mod_M(iCarr, :)); % Hilbert Transform
    end

    Mod_Sym = sum(Mod_M, 1); 
end
