# Supplementary material for: Communication behavior recognition using CNN-based signal analysis
Source: PeerJ Comput Sci. 2024 May 2;10:e2036. doi: 10.7717/peerj-cs.2036 (PMC11157550; doi:10.7717/peerj-cs.2036)
Supplement: Supplemental Information 1 [file peerj-cs-10-2036-s001.zip › frm_gen.m]

function bit_frame=frm_gen(bit_data)
N=length(bit_data)/24;
bit_frame=zeros(1,30*N);
for i=1:N
    bit_frame((i-1)*30+1:i*30)=Hamming(bit_data((i-1)*24+1:i*24));
end
