# Supplementary material for: Communication behavior recognition using CNN-based signal analysis
Source: PeerJ Comput Sci. 2024 May 2;10:e2036. doi: 10.7717/peerj-cs.2036 (PMC11157550; doi:10.7717/peerj-cs.2036)
Supplement: Supplemental Information 1 [file peerj-cs-10-2036-s001.zip › Hamming.m]

function b=Hamming(a)
if length(a)==24
    b=zeros(1,30);
    if mod(a(12)+a(13)+a(14)+a(15)+a(16)+a(17)+a(18)+a(19)+a(20)+a(21)+a(22)+a(23)+a(24),2)==0
        b(30)=1;
    else
        b(30)=0;
    end
    if mod(a(5)+a(6)+a(7)+a(8)+a(9)+a(10)++a(11)+a(19)+a(20)+a(21)+a(22)+a(23)+a(24),2)==0
        b(29)=1;
    else
        b(29)=0;
    end
    if mod(a(2)+a(3)+a(4)+a(8)+a(9)+a(10)+a(11)+a(15)+a(16)+a(17)+a(18)+a(23)+a(24),2)==0
        b(28)=1;
    else
        b(28)=0;
    end
    if mod(a(1)+a(3)+a(4)+a(6)+a(7)+a(10)+a(11)+a(13)+a(14)+a(17)+a(18)+a(21)+a(22),2)==0
        b(27)=1;
    else
        b(27)=0;
    end
    if mod(a(1)+a(2)+a(4)+a(5)+a(7)+a(9)+a(11)+a(12)+a(14)+a(16)+a(18)+a(20)+a(22)+a(24),2)==0
        b(26)=1;
    else
        b(26)=0;
    end
    b(1:24)=a;
    if mod(length(find(b==1)),2)==0
        b(25)=1;
    else
        b(25)=0;
    end
else
    b=zeros(1,30);
end
end
