# Supplementary material for: Communication behavior recognition using CNN-based signal analysis
Source: PeerJ Comput Sci. 2024 May 2;10:e2036. doi: 10.7717/peerj-cs.2036 (PMC11157550; doi:10.7717/peerj-cs.2036)
Supplement: Supplemental Information 1 [file peerj-cs-10-2036-s001.zip › longbroadcast.m]

clear;close all;clc
Fs=7500;
Fd=605;
%nCarrs=15;
Fc=[935,1045,1155,1265,1375,1485,1595,1705,1815,1925,2035,2145,2255,2365,2915];
nCarrs=15;
T=1/75;
dopA=0.692*sqrt(2);
dopB=0.346*sqrt(2);
A1=0.356*sqrt(2);
A2=0.178*sqrt(2)

t_h=0:1/Fs:5*T-1/Fs;
signal_h1=dopA*cos(2*pi*Fd*t_h);
for i=1:5
    if mod(i,2)==1
        signal_h2((i-1)*Fs*T+1:i*Fs*T)=A1*cos(2*pi*Fc(15)*t_h((i-1)*Fs*T+1:i*Fs*T));
    elseif mod(i,2)==0
        signal_h2((i-1)*Fs*T+1:i*Fs*T)=-A1*cos(2*pi*Fc(15)*t_h((i-1)*Fs*T+1:i*Fs*T));
    end
end
signal_h=signal_h1+signal_h2;

N=randi([2,10],1,1);
    for i=1:N
          N_datafrm(i)=2*randi([1,50],1,1);
          N_frm(i)=N_datafrm(i)+10;
    end
    count=zeros(1,N);                                                                                                                                                                                                                                                                                                                                                                                                                           
    for i=2:N
              count(i)=sum(N_frm(1:i-1));
    end
    sig_gen=[];
    for i=1:N
        t_h_min=(count(i)+2*(i-1))*T;
        t_h_max=t_h_min+5*T-1/Fs;
        t_h=t_h_min:1/Fs:t_h_max;
        t2=t_h_max+1/Fs:1/Fs:t_h_min+N_frm(i)*T-1/Fs;
        signal_h1=dopA*cos(2*pi*Fd*t_h);
        for j=1:5
          if mod(j,2)==1
            signal_h2((j-1)*Fs*T+1:j*Fs*T)=A1*cos(2*pi*Fc(15)*t_h((j-1)*Fs*T+1:j*Fs*T));
          elseif mod(j,2)==0
            signal_h2((j-1)*Fs*T+1:j*Fs*T)=-A1*cos(2*pi*Fc(15)*t_h((j-1)*Fs*T+1:j*Fs*T));
          end
        end
        signal1=signal_h1+signal_h2;
        data=randi([0,1],1,N_datafrm(i)*24);
        frm_phase=randi([0,1],1,30);
        frm_begin=[1,1,1,1,0,0,1,0,1,0,0,0,1,1,0 0,0,0,1,0,0,0,0,0,1,1,1,1,1,1 ...
        1,0,1,1,0,0,1,1,0,1,1,1,0,1,1 0,1,0,0,1,0,0,1,1,1,0,0,0,1,0];
        frm_data = DQPSK_Map(data);
        frm_end=[1,1,1,1,1,1,1,1,1,1,1,1,1,1,1 1,1,1,1,1,1,1,1,1,1,1,1,1,1,1 ...
        1,1,1,1,1,1,1,1,1,1,1,1,1,1,1 1,1,1,1,1,1,1,1,1,1,1,1,1,1,1];
        frm=[frm_phase,frm_begin,frm_data,frm_end];
        [I,Q]=multi_IQ_trans(frm,nCarrs,N_datafrm(i));
        [I_pulse,Q_pulse]=Pulse_Shaping(I,Q,T,Fs);
        signal2=zeros(size(Q_pulse,1),size(Q_pulse,2));
        for j=1:nCarrs
            signal2(j,:)=I_pulse(j,:)*A2.*cos(2*pi*Fc(j)*t2)-Q_pulse(j,:)*A2.*sin(2*pi*Fc(j)*t2);
        end
        signal2=sum(signal2)+dopB*cos(2*pi*Fd*t2);
        sig_gen1=[signal1 signal2];
        if i~=N
            %sig_gen=[sig_gen sig_gen1];
            sig_gen=[sig_gen sig_gen1 zeros(1,2*T*Fs)];
        else
            sig_gen=[sig_gen sig_gen1];
        end
    end
    t=0:1/Fs:length(sig_gen)/Fs-1/Fs;
    figure(1)
    plot(t,sig_gen);

function [ Delta_Pha ] = DQPSK_Map( Data_Bits )
%DQPSK_MAP Summary of this function goes here
%   Detailed explanation goes here

DPha_Ref = [0.75   -0.75    0.25   -0.25]*pi; % DQPSK Phase Reference

Len = length(Data_Bits);
Delta_Pha = zeros(1, Len/2);

for ii = 1 : 2 : Len - 1
    if Data_Bits(ii) == 0 && Data_Bits(ii + 1) == 0
        Delta_Pha((ii + 1) / 2) = DPha_Ref(1);
    elseif Data_Bits(ii) == 0 && Data_Bits(ii + 1) == 1
        Delta_Pha((ii + 1) / 2) = DPha_Ref(2);
    elseif Data_Bits(ii) == 1 && Data_Bits(ii + 1) == 0
        Delta_Pha((ii + 1) / 2) = DPha_Ref(3);
    else 
        Delta_Pha((ii + 1) / 2) = DPha_Ref(4);
    end
end

end
