# Supplementary material for: Communication behavior recognition using CNN-based signal analysis
Source: PeerJ Comput Sci. 2024 May 2;10:e2036. doi: 10.7717/peerj-cs.2036 (PMC11157550; doi:10.7717/peerj-cs.2036)
Supplement: Supplemental Information 1 [file peerj-cs-10-2036-s001.zip › longcast.m]

% clc;clear;close all;
function[longzong]=longcast(fasong)
if fasong==1
ci=randi([3,7],1,1);
long1 = shortbroadcast(1);
longzong = [];
Fs = 7500;
kong = 0:1/Fs:199/Fs;
for i = 1:ci
    if (i+1)<=ci
        longzong = [longzong long1 kong];
    else
        longzong = [longzong long1];
    end
end
% T = 1/75;
% len = length(longzong)/100;
% % chang = a*(18+a0)+b*(26+b0)+16*c-wu*4;
% tlong = 0:1/Fs:T*len-1/Fs;
% figure(1)
% plot(tlong,longzong)
else
    longzong = [];
end
end
%%
