# Supplementary material for: Communication behavior recognition using CNN-based signal analysis
Source: PeerJ Comput Sci. 2024 May 2;10:e2036. doi: 10.7717/peerj-cs.2036 (PMC11157550; doi:10.7717/peerj-cs.2036)
Supplement: Supplemental Information 1 [file peerj-cs-10-2036-s001.zip › shortbroadcast.m]

%%
% clear;close all;clc

function [short]=shortbroadcast(fasong)
    if fasong==1
        changdu0 = rand(1,1);
        bbb = changdu0*4+1;
        changdu = floor(bbb);
        short = guangbo(1,changdu);
    else
        short = [];
    end
end
