# Supplementary material for: Communication behavior recognition using CNN-based signal analysis
Source: PeerJ Comput Sci. 2024 May 2;10:e2036. doi: 10.7717/peerj-cs.2036 (PMC11157550; doi:10.7717/peerj-cs.2036)
Supplement: Supplemental Information 1 [file peerj-cs-10-2036-s001.zip › shortcast.m]

%%
clear;close all;clc

N0 = 3;
    shu = [];
    for i = 1:N0
       a = rand(1,1); 
       shu = [shu a];
    end
    for i =1:N0-1
       b = shu(i);
       if shu(i+1)<shu(i)
           b = shu(i+1);
           k = i+1;
       end
    end
    fasong = 0;
    if b<=0.3
        fasong = 1;
    end
    %
    Fs = 7500;
    T = 1/75;
    if fasong==1
        changdu0 = rand(1,1);
        bbb = changdu0*4+1;
        changdu = floor(bbb);
        short = guangbo(1,changdu);
        len = length(short)/100;
        t = 0:1/Fs:T*len-1/Fs;
        plot(t,short)
    else
        short = [];
    end
