# Supplementary material for: Communication behavior recognition using CNN-based signal analysis
Source: PeerJ Comput Sci. 2024 May 2;10:e2036. doi: 10.7717/peerj-cs.2036 (PMC11157550; doi:10.7717/peerj-cs.2036)
Supplement: Supplemental Information 2 [file peerj-cs-10-2036-s002.zip]

Archive with 6 entries (6 files):
- Readme.txt
- wangkongzhanhujiao.csv
- qianshaohuida.csv
- tongbu.csv
- longcast.csv
- lunxun.csv
