# Supplementary material for: Communication behavior recognition using CNN-based signal analysis
Source: PeerJ Comput Sci. 2024 May 2;10:e2036. doi: 10.7717/peerj-cs.2036 (PMC11157550; doi:10.7717/peerj-cs.2036)
Supplement: Supplemental Information 2 [file peerj-cs-10-2036-s002.zip › Readme.txt]

In this paper, each CSV file comprises 100 segments of signal data, each with a length of 5000. Specifically, the "longcast.csv" file contains 100 sets of 5000-long broadcast signals, while "lunxun.csv" includes 100 sets of polling signals of the same length. Additionally, "qianshaohuida.csv" contains 100 sets of outpost reply signals, "tongbu.csv" holds 100 sets of network synchronization signals, and "wangkongzhanhujiao.csv" encompasses 100 sets of network control station call signals. These five signal modes represent distinct communication behaviors crucial for identification within the communication scenarios examined in this study.
