# Supplementary material for: Communication behavior recognition using CNN-based signal analysis
Source: PeerJ Comput Sci. 2024 May 2;10:e2036. doi: 10.7717/peerj-cs.2036 (PMC11157550; doi:10.7717/peerj-cs.2036)
Supplement: Supplemental Information 2 [file peerj-cs-10-2036-s002.zip › wangkongzhanhujiao.csv]

1.46795367774327	0.566610698056374	0.603687508969214	0.698281579668457	-0.580920417346029	-1.22329473145285	0.193359408212204	1.46795367774327	0.566610698056374	0.603687508969214	0.698281579668457	-0.580920417346029	-1.22329473145285	-0.510220433258106	1.46795367774327	0.566610698056374	0.603687508969214	0.698281579668457	-0.580920417346029	-1.22329473145285	-0.677379038991266	1.46795367774327	0.566610698056374	0.603687508969214	0.698281579668457	-0.580920417346029	-1.22329473145285	0.0480250322034598	1.46795367774327	0.566610698056374	0.603687508969214	0.698281579668457	-0.580920417346029	-1.22329473145285	-0.381293367023068	1.46795367774327	0.566610698056374	0.603687508969214	0.698281579668457	-0.580920417346029	-1.22329473145285	-0.731505363895376	1.46795367774327	0.566610698056374	0.603687508969214	0.698281579668457	-0.580920417346029	-1.22329473145285	0.486846417604779	1.46795367774327
0.481202981161771	0.604806064420111	0.571939486295881	-0.675480933701639	-0.261166447540295	-0.9652526448758	-0.314546074146142	0.481202981161771	0.604806064420111	0.571939486295881	-0.675480933701639	-0.261166447540295	-0.9652526448758	0.342344111807712	0.481202981161771	0.604806064420111	0.571939486295881	-0.675480933701639	-0.261166447540295	-0.9652526448758	-0.0403472233379137	0.481202981161771	0.604806064420111	0.571939486295881	-0.675480933701639	-0.261166447540295	-0.9652526448758	-0.427724808952527	0.481202981161771	0.604806064420111	0.571939486295881	-0.675480933701639	-0.261166447540295	-0.9652526448758	-0.458567592320762	0.481202981161771	0.604806064420111	0.571939486295881	-0.675480933701639	-0.261166447540295	-0.9652526448758	-1.12648521736189	0.481202981161771	0.604806064420111	0.571939486295881	-0.675480933701639	-0.261166447540295	-0.9652526448758	-0.313021822840872	0.481202981161771
0.601061805555575	0.437176273100204	-0.759281169761933	-0.279065832623728	-0.861747683790667	-0.722858965912644	0.216287847192181	0.601061805555575	0.437176273100204	-0.759281169761933	-0.279065832623728	-0.861747683790667	-0.722858965912644	-0.5974163558654	0.601061805555575	0.437176273100204	-0.759281169761933	-0.279065832623728	-0.861747683790667	-0.722858965912644	-0.477744493982839	0.601061805555575	0.437176273100204	-0.759281169761933	-0.279065832623728	-0.861747683790667	-0.722858965912644	-1.17555722438523	0.601061805555575	0.437176273100204	-0.759281169761933	-0.279065832623728	-0.861747683790667	-0.722858965912644	-0.62898618063663	0.601061805555575	0.437176273100204	-0.759281169761933	-0.279065832623728	-0.861747683790667	-0.722858965912644	-0.26536023869228	0.601061805555575	0.437176273100204	-0.759281169761933	-0.279065832623728	-0.861747683790667	-0.722858965912644	-0.723497591919122	0.601061805555575
0.295602731451149	-0.831671510812651	-0.298789535317163	-0.963476521007632	-1.30612307314519	-1.57986471088868	0.000466829881590913	0.295602731451149	-0.831671510812651	-0.298789535317163	-0.963476521007632	-1.30612307314519	-1.57986471088868	-1.61908096035224	0.295602731451149	-0.831671510812651	-0.298789535317163	-0.963476521007632	-1.30612307314519	-1.57986471088868	-0.113985475465862	0.295602731451149	-0.831671510812651	-0.298789535317163	-0.963476521007632	-1.30612307314519	-1.57986471088868	-0.759273107202604	0.295602731451149	-0.831671510812651	-0.298789535317163	-0.963476521007632	-1.30612307314519	-1.57986471088868	-0.726870268121409	0.295602731451149	-0.831671510812651	-0.298789535317163	-0.963476521007632	-1.30612307314519	-1.57986471088868	0.57280152061268	0.295602731451149	-0.831671510812651	-0.298789535317163	-0.963476521007632	-1.30612307314519	-1.57986471088868	-0.501192919565783	0.295602731451149
-0.892196231907434	-0.320679911937365	-1.05719789655161	-1.24461211218553	-0.343550114924449	0.206091491876578	-0.957390661980012	-0.892196231907434	-0.320679911937365	-1.05719789655161	-1.24461211218553	-0.343550114924449	0.206091491876578	-0.117539350924147	-0.892196231907434	-0.320679911937365	-1.05719789655161	-1.24461211218553	-0.343550114924449	0.206091491876578	-0.187411910244291	-0.892196231907434	-0.320679911937365	-1.05719789655161	-1.24461211218553	-0.343550114924449	0.206091491876578	0.647246610466764	-0.892196231907434	-0.320679911937365	-1.05719789655161	-1.24461211218553	-0.343550114924449	0.206091491876578	-0.199024911611395	-0.892196231907434	-0.320679911937365	-1.05719789655161	-1.24461211218553	-0.343550114924449	0.206091491876578	0.986708358843341	-0.892196231907434	-0.320679911937365	-1.05719789655161	-1.24461211218553	-0.343550114924449	0.206091491876578	-0.357731048078184	-0.892196231907434
-0.344977153163482	-1.14143138519869	-1.17034710287677	-0.308220004332358	-0.884606146263306	0.176064896556575	-0.0776888926403078	-0.344977153163482	-1.14143138519869	-1.17034710287677	-0.308220004332358	-0.884606146263306	0.176064896556575	0.936085311618614	-0.344977153163482	-1.14143138519869	-1.17034710287677	-0.308220004332358	-0.884606146263306	0.176064896556575	-0.146956346650176	-0.344977153163482	-1.14143138519869	-1.17034710287677	-0.308220004332358	-0.884606146263306	0.176064896556575	0.349504027519772	-0.344977153163482	-1.14143138519869	-1.17034710287677	-0.308220004332358	-0.884606146263306	0.176064896556575	1.13849958084936	-0.344977153163482	-1.14143138519869	-1.17034710287677	-0.308220004332358	-0.884606146263306	0.176064896556575	-0.325292432254204	-0.344977153163482	-1.14143138519869	-1.17034710287677	-0.308220004332358	-0.884606146263306	0.176064896556575	0.920441287178703	-0.344977153163482
-1.2147949740849	-1.08456388425642	-0.275853012773406	-0.839629791662602	0.151402905964617	0.0863341343414846	-0.115669458017094	-1.2147949740849	-1.08456388425642	-0.275853012773406	-0.839629791662602	0.151402905964617	0.0863341343414846	1.35479719619737	-1.2147949740849	-1.08456388425642	-0.275853012773406	-0.839629791662602	0.151402905964617	0.0863341343414846	0.830392524743286	-1.2147949740849	-1.08456388425642	-0.275853012773406	-0.839629791662602	0.151402905964617	0.0863341343414846	0.292659124919263	-1.2147949740849	-1.08456388425642	-0.275853012773406	-0.839629791662602	0.151402905964617	0.0863341343414846	0.444825691030094	-1.2147949740849	-1.08456388425642	-0.275853012773406	-0.839629791662602	0.151402905964617	0.0863341343414846	-1.05284395231921	-1.2147949740849	-1.08456388425642	-0.275853012773406	-0.839629791662602	0.151402905964617	0.0863341343414846	0.352390108142115	-1.2147949740849
-0.988634448818206	-0.246442739161945	-0.783108763371504	0.300251180238491	0.666356399920462	1.40110115817758	0.00352034470099061	-0.988634448818206	-0.246442739161945	-0.783108763371504	0.300251180238491	0.666356399920462	1.40110115817758	0.55011672518931	-0.988634448818206	-0.246442739161945	-0.783108763371504	0.300251180238491	0.666356399920462	1.40110115817758	0.349466612962054	-0.988634448818206	-0.246442739161945	-0.783108763371504	0.300251180238491	0.666356399920462	1.40110115817758	0.543756052832648	-0.988634448818206	-0.246442739161945	-0.783108763371504	0.300251180238491	0.666356399920462	1.40110115817758	-0.225792235914323	-0.988634448818206	-0.246442739161945	-0.783108763371504	0.300251180238491	0.666356399920462	1.40110115817758	-0.467491435980302	-0.988634448818206	-0.246442739161945	-0.783108763371504	0.300251180238491	0.666356399920462	1.40110115817758	-0.511068804254538	-0.988634448818206
-0.219862819332126	-0.715211369874155	0.444393157879149	0.67544152040942	0.398232597401924	0.486263680945489	1.57733400274608	-0.219862819332126	-0.715211369874155	0.444393157879149	0.67544152040942	0.398232597401924	0.486263680945489	-0.726492806413626	-0.219862819332126	-0.715211369874155	0.444393157879149	0.67544152040942	0.398232597401924	0.486263680945489	-0.238248005240069	-0.219862819332126	-0.715211369874155	0.444393157879149	0.67544152040942	0.398232597401924	0.486263680945489	0.327409447887405	-0.219862819332126	-0.715211369874155	0.444393157879149	0.67544152040942	0.398232597401924	0.486263680945489	0.329517714927961	-0.219862819332126	-0.715211369874155	0.444393157879149	0.67544152040942	0.398232597401924	0.486263680945489	0.911169499976903	-0.219862819332126	-0.715211369874155	0.444393157879149	0.67544152040942	0.398232597401924	0.486263680945489	0.733953084353829	-0.219862819332126
-0.636295395457938	0.582046256766024	0.677900611773066	0.475295802142608	1.45490604438716	0.662893732321538	1.39947834410306	-0.636295395457938	0.582046256766024	0.677900611773066	0.475295802142608	1.45490604438716	0.662893732321538	-0.122219087772905	-0.636295395457938	0.582046256766024	0.677900611773066	0.475295802142608	1.45490604438716	0.662893732321538	0.181747660439815	-0.636295395457938	0.582046256766024	0.677900611773066	0.475295802142608	1.45490604438716	0.662893732321538	0.315176121238138	-0.636295395457938	0.582046256766024	0.677900611773066	0.475295802142608	1.45490604438716	0.662893732321538	0.316759269059429	-0.636295395457938	0.582046256766024	0.677900611773066	0.475295802142608	1.45490604438716	0.662893732321538	1.80636517590241	-0.636295395457938	0.582046256766024	0.677900611773066	0.475295802142608	1.45490604438716	0.662893732321538	1.05006542523098	-0.636295395457938
0.711536304542199	0.674468081829605	0.553215148765002	1.46537914116733	0.580734417019997	0.598757185913162	0.0354133965285481	0.711536304542199	0.674468081829605	0.553215148765002	1.46537914116733	0.580734417019997	0.598757185913162	0.435563328639427	0.711536304542199	0.674468081829605	0.553215148765002	1.46537914116733	0.580734417019997	0.598757185913162	1.10848763734433	0.711536304542199	0.674468081829605	0.553215148765002	1.46537914116733	0.580734417019997	0.598757185913162	-0.0945710088719375	0.711536304542199	0.674468081829605	0.553215148765002	1.46537914116733	0.580734417019997	0.598757185913162	0.745220994158407	0.711536304542199	0.674468081829605	0.553215148765002	1.46537914116733	0.580734417019997	0.598757185913162	0.463737414533702	0.711536304542199	0.674468081829605	0.553215148765002	1.46537914116733	0.580734417019997	0.598757185913162	-0.0222366956096658	0.711536304542199
0.665936288844931	0.63090310949197	1.45898924736462	0.488235287358782	0.530564249540943	-0.100598931871437	-1.19924693065484	0.665936288844931	0.63090310949197	1.45898924736462	0.488235287358782	0.530564249540943	-0.100598931871437	0.361027233698944	0.665936288844931	0.63090310949197	1.45898924736462	0.488235287358782	0.530564249540943	-0.100598931871437	0.667821170650457	0.665936288844931	0.63090310949197	1.45898924736462	0.488235287358782	0.530564249540943	-0.100598931871437	0.15619574903963	0.665936288844931	0.63090310949197	1.45898924736462	0.488235287358782	0.530564249540943	-0.100598931871437	0.198669981368468	0.665936288844931	0.63090310949197	1.45898924736462	0.488235287358782	0.530564249540943	-0.100598931871437	-0.058130222999688	0.665936288844931	0.63090310949197	1.45898924736462	0.488235287358782	0.530564249540943	-0.100598931871437	-0.893514361265894	0.665936288844931
0.707196750004824	1.43577453455852	0.395894103942553	0.525187771123952	0.427602195653452	0.0545231128898626	-1.03451319503182	0.707196750004824	1.43577453455852	0.395894103942553	0.525187771123952	0.427602195653452	0.0545231128898626	-0.329077473378545	0.707196750004824	1.43577453455852	0.395894103942553	0.525187771123952	0.427602195653452	0.0545231128898626	-1.34011475768315	0.707196750004824	1.43577453455852	0.395894103942553	0.525187771123952	0.427602195653452	0.0545231128898626	-0.507096678996318	0.707196750004824	1.43577453455852	0.395894103942553	0.525187771123952	0.427602195653452	0.0545231128898626	-0.797129196149243	0.707196750004824	1.43577453455852	0.395894103942553	0.525187771123952	0.427602195653452	0.0545231128898626	-0.434343312435346	0.707196750004824	1.43577453455852	0.395894103942553	0.525187771123952	0.427602195653452	0.0545231128898626	0.0829239657106656	0.707196750004824
1.39600901729753	0.304927116064847	0.515262468172742	0.289139477895942	-0.876255464168112	-0.818639224894248	-0.0652891897881921	1.39600901729753	0.304927116064847	0.515262468172742	0.289139477895942	-0.876255464168112	-0.818639224894248	-0.588356859003659	1.39600901729753	0.304927116064847	0.515262468172742	0.289139477895942	-0.876255464168112	-0.818639224894248	-0.957312830280547	1.39600901729753	0.304927116064847	0.515262468172742	0.289139477895942	-0.876255464168112	-0.818639224894248	-1.16490938391622	1.39600901729753	0.304927116064847	0.515262468172742	0.289139477895942	-0.876255464168112	-0.818639224894248	-0.859709121323963	1.39600901729753	0.304927116064847	0.515262468172742	0.289139477895942	-0.876255464168112	-0.818639224894248	-1.91397343533277	1.39600901729753	0.304927116064847	0.515262468172742	0.289139477895942	-0.876255464168112	-0.818639224894248	0.602682289635922	1.39600901729753
0.216455328861503	0.50010782565442	0.145253810188742	-0.940774012649723	-0.367209961660969	-0.447961942084351	-0.00588748881437062	0.216455328861503	0.50010782565442	0.145253810188742	-0.940774012649723	-0.367209961660969	-0.447961942084351	0.195914996962167	0.216455328861503	0.50010782565442	0.145253810188742	-0.940774012649723	-0.367209961660969	-0.447961942084351	-0.191909715572914	0.216455328861503	0.50010782565442	0.145253810188742	-0.940774012649723	-0.367209961660969	-0.447961942084351	0.759285840216298	0.216455328861503	0.50010782565442	0.145253810188742	-0.940774012649723	-0.367209961660969	-0.447961942084351	-0.919511403112268	0.216455328861503	0.50010782565442	0.145253810188742	-0.940774012649723	-0.367209961660969	-0.447961942084351	-1.12529244379448	0.216455328861503	0.50010782565442	0.145253810188742	-0.940774012649723	-0.367209961660969	-0.447961942084351	-1.1252195137459	0.216455328861503
0.479107515542121	-0.00228552886070563	-0.992652907879311	-0.383541455844999	-1.10956573607824	-0.79867351659984	0.295727322986116	0.479107515542121	-0.00228552886070563	-0.992652907879311	-0.383541455844999	-1.10956573607824	-0.79867351659984	-0.796784795038516	0.479107515542121	-0.00228552886070563	-0.992652907879311	-0.383541455844999	-1.10956573607824	-0.79867351659984	-0.3657953043325	0.479107515542121	-0.00228552886070563	-0.992652907879311	-0.383541455844999	-1.10956573607824	-0.79867351659984	0.350232530568184	0.479107515542121	-0.00228552886070563	-0.992652907879311	-0.383541455844999	-1.10956573607824	-0.79867351659984	0.280408141896171	0.479107515542121	-0.00228552886070563	-0.992652907879311	-0.383541455844999	-1.10956573607824	-0.79867351659984	0.611788226038584	0.479107515542121	-0.00228552886070563	-0.992652907879311	-0.383541455844999	-1.10956573607824	-0.79867351659984	-1.01808363919708	0.479107515542121
-0.15163273372976	-1.0317385709325	-0.401929804179956	-1.181578499265	-1.10921135689691	-1.23439122007714	-0.543977701294492	-0.15163273372976	-1.0317385709325	-0.401929804179956	-1.181578499265	-1.10921135689691	-1.23439122007714	-1.0954570057339	-0.15163273372976	-1.0317385709325	-0.401929804179956	-1.181578499265	-1.10921135689691	-1.23439122007714	0.560707650200969	-0.15163273372976	-1.0317385709325	-0.401929804179956	-1.181578499265	-1.10921135689691	-1.23439122007714	-1.65083436552288	-0.15163273372976	-1.0317385709325	-0.401929804179956	-1.181578499265	-1.10921135689691	-1.23439122007714	0.536823987476102	-0.15163273372976	-1.0317385709325	-0.401929804179956	-1.181578499265	-1.10921135689691	-1.23439122007714	1.13606257030652	-0.15163273372976	-1.0317385709325	-0.401929804179956	-1.181578499265	-1.10921135689691	-1.23439122007714	-0.170901996767178	-0.15163273372976
-1.05807397296105	-0.4225105717869	-1.24213303275886	-1.01158629119107	-0.195859517027025	0.195789775085159	-1.09670299578319	-1.05807397296105	-0.4225105717869	-1.24213303275886	-1.01158629119107	-0.195859517027025	0.195789775085159	0.437228053683705	-1.05807397296105	-0.4225105717869	-1.24213303275886	-1.01158629119107	-0.195859517027025	0.195789775085159	-0.345682652432866	-1.05807397296105	-0.4225105717869	-1.24213303275886	-1.01158629119107	-0.195859517027025	0.195789775085159	-0.420573085112788	-1.05807397296105	-0.4225105717869	-1.24213303275886	-1.01158629119107	-0.195859517027025	0.195789775085159	-0.608045226048644	-1.05807397296105	-0.4225105717869	-1.24213303275886	-1.01158629119107	-0.195859517027025	0.195789775085159	-0.163224011258579	-1.05807397296105	-0.4225105717869	-1.24213303275886	-1.01158629119107	-0.195859517027025	0.195789775085159	-0.116110694901553	-1.05807397296105
-0.44530125272492	-1.29008844105492	-0.904668483597981	-0.162264080958539	-0.667342270579192	-0.469905896473351	0.693547784949006	-0.44530125272492	-1.29008844105492	-0.904668483597981	-0.162264080958539	-0.667342270579192	-0.469905896473351	0.761505997822677	-0.44530125272492	-1.29008844105492	-0.904668483597981	-0.162264080958539	-0.667342270579192	-0.469905896473351	-1.06910924080852	-0.44530125272492	-1.29008844105492	-0.904668483597981	-0.162264080958539	-0.667342270579192	-0.469905896473351	1.34569384134975	-0.44530125272492	-1.29008844105492	-0.904668483597981	-0.162264080958539	-0.667342270579192	-0.469905896473351	0.0692080028446722	-0.44530125272492	-1.29008844105492	-0.904668483597981	-0.162264080958539	-0.667342270579192	-0.469905896473351	-1.21906512540266	-0.44530125272492	-1.29008844105492	-0.904668483597981	-0.162264080958539	-0.667342270579192	-0.469905896473351	0.709696510521371	-0.44530125272492
-1.32445837156529	-0.790036284643756	-0.131985323022112	-0.593419998503987	0.589433893914767	0.337167707283491	1.20688472189902	-1.32445837156529	-0.790036284643756	-0.131985323022112	-0.593419998503987	0.589433893914767	0.337167707283491	0.760080176505974	-1.32445837156529	-0.790036284643756	-0.131985323022112	-0.593419998503987	0.589433893914767	0.337167707283491	1.12712572924891	-1.32445837156529	-0.790036284643756	-0.131985323022112	-0.593419998503987	0.589433893914767	0.337167707283491	0.6735990094531	-1.32445837156529	-0.790036284643756	-0.131985323022112	-0.593419998503987	0.589433893914767	0.337167707283491	0.972939591158634	-1.32445837156529	-0.790036284643756	-0.131985323022112	-0.593419998503987	0.589433893914767	0.337167707283491	0.979748313992248	-1.32445837156529	-0.790036284643756	-0.131985323022112	-0.593419998503987	0.589433893914767	0.337167707283491	0.751999893235759	-1.32445837156529
-0.669341410973619	-0.104779887962124	-0.509383679179363	0.721594411506387	0.744119309745317	1.58826762878867	0.817929631722819	-0.669341410973619	-0.104779887962124	-0.509383679179363	0.721594411506387	0.744119309745317	1.58826762878867	0.313697527952519	-0.669341410973619	-0.104779887962124	-0.509383679179363	0.721594411506387	0.744119309745317	1.58826762878867	2.16681648840264	-0.669341410973619	-0.104779887962124	-0.509383679179363	0.721594411506387	0.744119309745317	1.58826762878867	-0.680316432025566	-0.669341410973619	-0.104779887962124	-0.509383679179363	0.721594411506387	0.744119309745317	1.58826762878867	0.716020606578372	-0.669341410973619	-0.104779887962124	-0.509383679179363	0.721594411506387	0.744119309745317	1.58826762878867	1.68949172575942	-0.669341410973619	-0.104779887962124	-0.509383679179363	0.721594411506387	0.744119309745317	1.58826762878867	0.933823827126172	-0.669341410973619
-0.0803025545517698	-0.415862274526007	0.84429116463486	0.732631243412149	0.610963659030748	0.501584561514051	0.171210917039538	-0.0803025545517698	-0.415862274526007	0.84429116463486	0.732631243412149	0.610963659030748	0.501584561514051	-0.0232149416801393	-0.0803025545517698	-0.415862274526007	0.84429116463486	0.732631243412149	0.610963659030748	0.501584561514051	0.432620350348651	-0.0803025545517698	-0.415862274526007	0.84429116463486	0.732631243412149	0.610963659030748	0.501584561514051	0.744235214252571	-0.0803025545517698	-0.415862274526007	0.84429116463486	0.732631243412149	0.610963659030748	0.501584561514051	-0.409793851558952	-0.0803025545517698	-0.415862274526007	0.84429116463486	0.732631243412149	0.610963659030748	0.501584561514051	-0.308850266354901	-0.0803025545517698	-0.415862274526007	0.84429116463486	0.732631243412149	0.610963659030748	0.501584561514051	0.750535003283993	-0.0803025545517698
-0.313663896953399	0.956065930640223	0.715896038822687	0.680311278180689	1.43223683680957	1.28920489929648	-0.818072611141495	-0.313663896953399	0.956065930640223	0.715896038822687	0.680311278180689	1.43223683680957	1.28920489929648	-0.00397916626330497	-0.313663896953399	0.956065930640223	0.715896038822687	0.680311278180689	1.43223683680957	1.28920489929648	-1.29597526092471	-0.313663896953399	0.956065930640223	0.715896038822687	0.680311278180689	1.43223683680957	1.28920489929648	1.54695743061602	-0.313663896953399	0.956065930640223	0.715896038822687	0.680311278180689	1.43223683680957	1.28920489929648	-0.396007540395784	-0.313663896953399	0.956065930640223	0.715896038822687	0.680311278180689	1.43223683680957	1.28920489929648	-0.610825683038087	-0.313663896953399	0.956065930640223	0.715896038822687	0.680311278180689	1.43223683680957	1.28920489929648	-0.82758323765303	-0.313663896953399
1.05562875522833	0.69480181826311	0.74764215583656	1.39453391592863	0.298494753149605	0.795973166438442	-0.00713121575064545	1.05562875522833	0.69480181826311	0.74764215583656	1.39453391592863	0.298494753149605	0.795973166438442	-0.526778136472789	1.05562875522833	0.69480181826311	0.74764215583656	1.39453391592863	0.298494753149605	0.795973166438442	-0.317303064732156	1.05562875522833	0.69480181826311	0.74764215583656	1.39453391592863	0.298494753149605	0.795973166438442	-0.988387946416832	1.05562875522833	0.69480181826311	0.74764215583656	1.39453391592863	0.298494753149605	0.795973166438442	0.963044320095802	1.05562875522833	0.69480181826311	0.74764215583656	1.39453391592863	0.298494753149605	0.795973166438442	0.203548300419411	1.05562875522833	0.69480181826311	0.74764215583656	1.39453391592863	0.298494753149605	0.795973166438442	-1.00872578612969	1.05562875522833
0.670247960361368	0.811784020347425	1.34066502656185	0.202463234334741	0.422309614766363	-0.482264443514275	0.353588245922527	0.670247960361368	0.811784020347425	1.34066502656185	0.202463234334741	0.422309614766363	-0.482264443514275	0.698719954818613	0.670247960361368	0.811784020347425	1.34066502656185	0.202463234334741	0.422309614766363	-0.482264443514275	0.0477570915134541	0.670247960361368	0.811784020347425	1.34066502656185	0.202463234334741	0.422309614766363	-0.482264443514275	-0.99242056816555	0.670247960361368	0.811784020347425	1.34066502656185	0.202463234334741	0.422309614766363	-0.482264443514275	0.0209422562022104	0.670247960361368	0.811784020347425	1.34066502656185	0.202463234334741	0.422309614766363	-0.482264443514275	0.27431685978737	0.670247960361368	0.811784020347425	1.34066502656185	0.202463234334741	0.422309614766363	-0.482264443514275	-0.149892190425908	0.670247960361368
0.871539805540798	1.27128517650447	0.109858711604928	0.402493337813246	-0.0044463037624328	-0.465368970278989	-0.366988419435754	0.871539805540798	1.27128517650447	0.109858711604928	0.402493337813246	-0.0044463037624328	-0.465368970278989	1.10096525830744	0.871539805540798	1.27128517650447	0.109858711604928	0.402493337813246	-0.0044463037624328	-0.465368970278989	-1.21451187043887	0.871539805540798	1.27128517650447	0.109858711604928	0.402493337813246	-0.0044463037624328	-0.465368970278989	0.432544586515383	0.871539805540798	1.27128517650447	0.109858711604928	0.402493337813246	-0.0044463037624328	-0.465368970278989	-0.635642588252167	0.871539805540798	1.27128517650447	0.109858711604928	0.402493337813246	-0.0044463037624328	-0.465368970278989	-0.790750144937297	0.871539805540798	1.27128517650447	0.109858711604928	0.402493337813246	-0.0044463037624328	-0.465368970278989	0.61164736572633	0.871539805540798
1.18726744719204	0.0216839917783885	0.377306871940049	-0.151247797986999	-1.0826533988804	-1.33869828403063	-0.478822973181067	1.18726744719204	0.0216839917783885	0.377306871940049	-0.151247797986999	-1.0826533988804	-1.33869828403063	-1.30183871255333	1.18726744719204	0.0216839917783885	0.377306871940049	-0.151247797986999	-1.0826533988804	-1.33869828403063	0.448941831467229	1.18726744719204	0.0216839917783885	0.377306871940049	-0.151247797986999	-1.0826533988804	-1.33869828403063	-0.0832228689647546	1.18726744719204	0.0216839917783885	0.377306871940049	-0.151247797986999	-1.0826533988804	-1.33869828403063	-0.0469253657130169	1.18726744719204	0.0216839917783885	0.377306871940049	-0.151247797986999	-1.0826533988804	-1.33869828403063	-0.451429996140841	1.18726744719204	0.0216839917783885	0.377306871940049	-0.151247797986999	-1.0826533988804	-1.33869828403063	0.155409022997866	1.18726744719204
-0.0611930873277591	0.346267767448216	-0.298417238355168	-1.11134562311158	-0.44563263788237	-1.11969838702407	-0.111323118263072	-0.0611930873277591	0.346267767448216	-0.298417238355168	-1.11134562311158	-0.44563263788237	-1.11969838702407	-2.27724488384858	-0.0611930873277591	0.346267767448216	-0.298417238355168	-1.11134562311158	-0.44563263788237	-1.11969838702407	1.28453241081516	-0.0611930873277591	0.346267767448216	-0.298417238355168	-1.11134562311158	-0.44563263788237	-1.11969838702407	-0.468255432650935	-0.0611930873277591	0.346267767448216	-0.298417238355168	-1.11134562311158	-0.44563263788237	-1.11969838702407	-1.02265860509402	-0.0611930873277591	0.346267767448216	-0.298417238355168	-1.11134562311158	-0.44563263788237	-1.11969838702407	0.671538644969307	-0.0611930873277591	0.346267767448216	-0.298417238355168	-1.11134562311158	-0.44563263788237	-1.11969838702407	-0.812759170268469	-0.0611930873277591
0.308994823379476	-0.44406698091069	-1.12683341498167	-0.459399151659107	-1.25221751995069	-1.06729113978076	-0.0499274087370283	0.308994823379476	-0.44406698091069	-1.12683341498167	-0.459399151659107	-1.25221751995069	-1.06729113978076	-0.538049557529076	0.308994823379476	-0.44406698091069	-1.12683341498167	-0.459399151659107	-1.25221751995069	-1.06729113978076	-0.694899536511993	0.308994823379476	-0.44406698091069	-1.12683341498167	-0.459399151659107	-1.25221751995069	-1.06729113978076	-1.11545185735898	0.308994823379476	-0.44406698091069	-1.12683341498167	-0.459399151659107	-1.25221751995069	-1.06729113978076	-0.771614365415024	0.308994823379476	-0.44406698091069	-1.12683341498167	-0.459399151659107	-1.25221751995069	-1.06729113978076	-0.75217233885435	0.308994823379476	-0.44406698091069	-1.12683341498167	-0.459399151659107	-1.25221751995069	-1.06729113978076	-0.0562189912959865	0.308994823379476
-0.586306102350127	-1.12946692945916	-0.475131345890471	-1.28683889706178	-0.806348750883676	-0.362763357714224	-1.19151341198945	-0.586306102350127	-1.12946692945916	-0.475131345890471	-1.28683889706178	-0.806348750883676	-0.362763357714224	1.52722129739317	-0.586306102350127	-1.12946692945916	-0.475131345890471	-1.28683889706178	-0.806348750883676	-0.362763357714224	-1.13600708049727	-0.586306102350127	-1.12946692945916	-0.475131345890471	-1.28683889706178	-0.806348750883676	-0.362763357714224	-0.771737398671611	-0.586306102350127	-1.12946692945916	-0.475131345890471	-1.28683889706178	-0.806348750883676	-0.362763357714224	0.469492874062928	-0.586306102350127	-1.12946692945916	-0.475131345890471	-1.28683889706178	-0.806348750883676	-0.362763357714224	-0.821995496638688	-0.586306102350127	-1.12946692945916	-0.475131345890471	-1.28683889706178	-0.806348750883676	-0.362763357714224	-0.33179016005684	-0.586306102350127
-1.11977471397519	-0.492738068767497	-1.30767574154425	-0.682670260365012	-0.0368788289139446	0.823223697479929	-0.125864465470026	-1.11977471397519	-0.492738068767497	-1.30767574154425	-0.682670260365012	-0.0368788289139446	0.823223697479929	0.593320559314229	-1.11977471397519	-0.492738068767497	-1.30767574154425	-0.682670260365012	-0.0368788289139446	0.823223697479929	-0.664325484075598	-1.11977471397519	-0.492738068767497	-1.30767574154425	-0.682670260365012	-0.0368788289139446	0.823223697479929	0.938173407879343	-1.11977471397519	-0.492738068767497	-1.30767574154425	-0.682670260365012	-0.0368788289139446	0.823223697479929	0.532494989693811	-1.11977471397519	-0.492738068767497	-1.30767574154425	-0.682670260365012	-0.0368788289139446	0.823223697479929	0.438890831400207	-1.11977471397519	-0.492738068767497	-1.30767574154425	-0.682670260365012	-0.0368788289139446	0.823223697479929	-0.74028426719468	-1.11977471397519
-0.512007821395475	-1.3140503312506	-0.554061380021112	-0.00759366863071764	-0.380677540578077	0.165827157494085	1.84582844960762	-0.512007821395475	-1.3140503312506	-0.554061380021112	-0.00759366863071764	-0.380677540578077	0.165827157494085	-0.490977629781804	-0.512007821395475	-1.3140503312506	-0.554061380021112	-0.00759366863071764	-0.380677540578077	0.165827157494085	0.159774329569592	-0.512007821395475	-1.3140503312506	-0.554061380021112	-0.00759366863071764	-0.380677540578077	0.165827157494085	1.59301128090087	-0.512007821395475	-1.3140503312506	-0.554061380021112	-0.00759366863071764	-0.380677540578077	0.165827157494085	-0.0429962429411627	-0.512007821395475	-1.3140503312506	-0.554061380021112	-0.00759366863071764	-0.380677540578077	0.165827157494085	-0.0122288050514656	-0.512007821395475	-1.3140503312506	-0.554061380021112	-0.00759366863071764	-0.380677540578077	0.165827157494085	0.593765425610734	-0.512007821395475
-1.30547976850163	-0.422276654411075	0.0184499073399897	-0.284492448767213	0.968202551245241	1.45809212436726	0.232076005505725	-1.30547976850163	-0.422276654411075	0.0184499073399897	-0.284492448767213	0.968202551245241	1.45809212436726	1.28186865312852	-1.30547976850163	-0.422276654411075	0.0184499073399897	-0.284492448767213	0.968202551245241	1.45809212436726	1.0646053816186	-1.30547976850163	-0.422276654411075	0.0184499073399897	-0.284492448767213	0.968202551245241	1.45809212436726	0.716451176302974	-1.30547976850163	-0.422276654411075	0.0184499073399897	-0.284492448767213	0.968202551245241	1.45809212436726	-0.140976997845323	-1.30547976850163	-0.422276654411075	0.0184499073399897	-0.284492448767213	0.968202551245241	1.45809212436726	0.566578724087714	-1.30547976850163	-0.422276654411075	0.0184499073399897	-0.284492448767213	0.968202551245241	1.45809212436726	0.748814791089114	-1.30547976850163
-0.289074037467409	0.0416969980083128	-0.180708457811916	1.07060472096174	0.752362320975017	1.18645331279186	-0.323493701801462	-0.289074037467409	0.0416969980083128	-0.180708457811916	1.07060472096174	0.752362320975017	1.18645331279186	0.723432363638391	-0.289074037467409	0.0416969980083128	-0.180708457811916	1.07060472096174	0.752362320975017	1.18645331279186	1.40951259036665	-0.289074037467409	0.0416969980083128	-0.180708457811916	1.07060472096174	0.752362320975017	1.18645331279186	-0.737960240696734	-0.289074037467409	0.0416969980083128	-0.180708457811916	1.07060472096174	0.752362320975017	1.18645331279186	1.34986182074822	-0.289074037467409	0.0416969980083128	-0.180708457811916	1.07060472096174	0.752362320975017	1.18645331279186	1.30084537283089	-0.289074037467409	0.0416969980083128	-0.180708457811916	1.07060472096174	0.752362320975017	1.18645331279186	0.59730483878193	-0.289074037467409
0.0626649542406313	-0.070357382622771	1.15976642280378	0.722430145942514	0.772328498358941	-0.459674242167779	0.797137522043514	0.0626649542406313	-0.070357382622771	1.15976642280378	0.722430145942514	0.772328498358941	-0.459674242167779	-0.84672631660596	0.0626649542406313	-0.070357382622771	1.15976642280378	0.722430145942514	0.772328498358941	-0.459674242167779	1.01315820966497	0.0626649542406313	-0.070357382622771	1.15976642280378	0.722430145942514	0.772328498358941	-0.459674242167779	-0.107672483894293	0.0626649542406313	-0.070357382622771	1.15976642280378	0.722430145942514	0.772328498358941	-0.459674242167779	1.26417570356313	0.0626649542406313	-0.070357382622771	1.15976642280378	0.722430145942514	0.772328498358941	-0.459674242167779	0.577678947266465	0.0626649542406313	-0.070357382622771	1.15976642280378	0.722430145942514	0.772328498358941	-0.459674242167779	0.616623713152633	0.0626649542406313
0.0453795568269857	1.23470255975759	0.689105470270246	0.826708876538709	1.26903758877108	0.847535772121099	0.176559301191398	0.0453795568269857	1.23470255975759	0.689105470270246	0.826708876538709	1.26903758877108	0.847535772121099	-0.0723493580725595	0.0453795568269857	1.23470255975759	0.689105470270246	0.826708876538709	1.26903758877108	0.847535772121099	-0.706982578632223	0.0453795568269857	1.23470255975759	0.689105470270246	0.826708876538709	1.26903758877108	0.847535772121099	0.568114357609312	0.0453795568269857	1.23470255975759	0.689105470270246	0.826708876538709	1.26903758877108	0.847535772121099	-0.521670657114227	0.0453795568269857	1.23470255975759	0.689105470270246	0.826708876538709	1.26903758877108	0.847535772121099	-0.439167584141218	0.0453795568269857	1.23470255975759	0.689105470270246	0.826708876538709	1.26903758877108	0.847535772121099	0.453380948358993	0.0453795568269857
1.29463833313606	0.65332766122887	0.876300911431821	1.18684487272292	-0.00504398158456892	-0.33147517038931	-0.258877755232811	1.29463833313606	0.65332766122887	0.876300911431821	1.18684487272292	-0.00504398158456892	-0.33147517038931	-0.0171556920380717	1.29463833313606	0.65332766122887	0.876300911431821	1.18684487272292	-0.00504398158456892	-0.33147517038931	-0.794434478851996	1.29463833313606	0.65332766122887	0.876300911431821	1.18684487272292	-0.00504398158456892	-0.33147517038931	-0.472208472588531	1.29463833313606	0.65332766122887	0.876300911431821	1.18684487272292	-0.00504398158456892	-0.33147517038931	-0.978273501095554	1.29463833313606	0.65332766122887	0.876300911431821	1.18684487272292	-0.00504398158456892	-0.33147517038931	-0.569120895723482	1.29463833313606	0.65332766122887	0.876300911431821	1.18684487272292	-0.00504398158456892	-0.33147517038931	0.15621822277098	1.29463833313606
0.616000197980103	0.91997358589109	1.09082542477134	-0.0951687447027406	0.272742469734687	-1.12096333354906	-0.14675637184297	0.616000197980103	0.91997358589109	1.09082542477134	-0.0951687447027406	0.272742469734687	-1.12096333354906	-0.347781481730548	0.616000197980103	0.91997358589109	1.09082542477134	-0.0951687447027406	0.272742469734687	-1.12096333354906	-0.0780123772123954	0.616000197980103	0.91997358589109	1.09082542477134	-0.0951687447027406	0.272742469734687	-1.12096333354906	-0.077381859021861	0.616000197980103	0.91997358589109	1.09082542477134	-0.0951687447027406	0.272742469734687	-1.12096333354906	-0.838127506990256	0.616000197980103	0.91997358589109	1.09082542477134	-0.0951687447027406	0.272742469734687	-1.12096333354906	0.109003992635476	0.616000197980103	0.91997358589109	1.09082542477134	-0.0951687447027406	0.272742469734687	-1.12096333354906	-1.4099736361424	0.616000197980103
0.956625309002891	0.982184011225097	-0.179047492375051	0.239325969280977	-0.439213446410132	0.525980474521197	-0.438973379217484	0.956625309002891	0.982184011225097	-0.179047492375051	0.239325969280977	-0.439213446410132	0.525980474521197	-0.0986600670338302	0.956625309002891	0.982184011225097	-0.179047492375051	0.239325969280977	-0.439213446410132	0.525980474521197	-0.799447465831324	0.956625309002891	0.982184011225097	-0.179047492375051	0.239325969280977	-0.439213446410132	0.525980474521197	-0.228092122029572	0.956625309002891	0.982184011225097	-0.179047492375051	0.239325969280977	-0.439213446410132	0.525980474521197	0.0689570168577636	0.956625309002891	0.982184011225097	-0.179047492375051	0.239325969280977	-0.439213446410132	0.525980474521197	-0.786633590040886	0.956625309002891	0.982184011225097	-0.179047492375051	0.239325969280977	-0.439213446410132	0.525980474521197	-1.3495306435876	0.956625309002891
0.862302874470463	-0.25599148233481	0.200275874451307	-0.57973513731265	-1.18168308998476	-0.21055530990395	-1.24819280111228	0.862302874470463	-0.25599148233481	0.200275874451307	-0.57973513731265	-1.18168308998476	-0.21055530990395	0.153710192506614	0.862302874470463	-0.25599148233481	0.200275874451307	-0.57973513731265	-1.18168308998476	-0.21055530990395	-0.660788611148058	0.862302874470463	-0.25599148233481	0.200275874451307	-0.57973513731265	-1.18168308998476	-0.21055530990395	-0.816817394507509	0.862302874470463	-0.25599148233481	0.200275874451307	-0.57973513731265	-1.18168308998476	-0.21055530990395	-0.0518076796769951	0.862302874470463	-0.25599148233481	0.200275874451307	-0.57973513731265	-1.18168308998476	-0.21055530990395	-0.993525097679643	0.862302874470463	-0.25599148233481	0.200275874451307	-0.57973513731265	-1.18168308998476	-0.21055530990395	0.036541522668349	0.862302874470463
-0.325471479703135	0.155370477377443	-0.715494956651092	-1.17241674650172	-0.49017556944719	-0.777040935576053	-0.555125159177211	-0.325471479703135	0.155370477377443	-0.715494956651092	-1.17241674650172	-0.49017556944719	-0.777040935576053	-0.297878413013228	-0.325471479703135	0.155370477377443	-0.715494956651092	-1.17241674650172	-0.49017556944719	-0.777040935576053	-0.257242550472438	-0.325471479703135	0.155370477377443	-0.715494956651092	-1.17241674650172	-0.49017556944719	-0.777040935576053	0.236020202910142	-0.325471479703135	0.155370477377443	-0.715494956651092	-1.17241674650172	-0.49017556944719	-0.777040935576053	-0.792515291214826	-0.325471479703135	0.155370477377443	-0.715494956651092	-1.17241674650172	-0.49017556944719	-0.777040935576053	0.242567719305718	-0.325471479703135	0.155370477377443	-0.715494956651092	-1.17241674650172	-0.49017556944719	-0.777040935576053	0.120571740761567	-0.325471479703135
0.104515505854323	-0.84468185567652	-1.15072822952566	-0.500288189476866	-1.2741946057269	-0.0469781813916006	1.14849319125374	0.104515505854323	-0.84468185567652	-1.15072822952566	-0.500288189476866	-1.2741946057269	-0.0469781813916006	-0.804564960804863	0.104515505854323	-0.84468185567652	-1.15072822952566	-0.500288189476866	-1.2741946057269	-0.0469781813916006	0.475935863655052	0.104515505854323	-0.84468185567652	-1.15072822952566	-0.500288189476866	-1.2741946057269	-0.0469781813916006	0.17972062015459	0.104515505854323	-0.84468185567652	-1.15072822952566	-0.500288189476866	-1.2741946057269	-0.0469781813916006	0.742982155454436	0.104515505854323	-0.84468185567652	-1.15072822952566	-0.500288189476866	-1.2741946057269	-0.0469781813916006	0.0312284279690981	0.104515505854323	-0.84468185567652	-1.15072822952566	-0.500288189476866	-1.2741946057269	-0.0469781813916006	0.191103877500148	0.104515505854323
-0.965555455770625	-1.11742650946064	-0.511946957737765	-1.26739470831775	-0.428096331226732	-0.290979244816065	-0.068364309283889	-0.965555455770625	-1.11742650946064	-0.511946957737765	-1.26739470831775	-0.428096331226732	-0.290979244816065	0.156967565951049	-0.965555455770625	-1.11742650946064	-0.511946957737765	-1.26739470831775	-0.428096331226732	-0.290979244816065	0.94782688860698	-0.965555455770625	-1.11742650946064	-0.511946957737765	-1.26739470831775	-0.428096331226732	-0.290979244816065	-0.400461345104405	-0.965555455770625	-1.11742650946064	-0.511946957737765	-1.26739470831775	-0.428096331226732	-0.290979244816065	0.573185394787082	-0.965555455770625	-1.11742650946064	-0.511946957737765	-1.26739470831775	-0.428096331226732	-0.290979244816065	0.406639851740903	-0.965555455770625	-1.11742650946064	-0.511946957737765	-1.26739470831775	-0.428096331226732	-0.290979244816065	0.189057269002838	-0.965555455770625
-1.07346215110853	-0.524841655231706	-1.24586427734621	-0.29090208929933	0.120137162203604	-3.41610115296431	-0.596086417522046	-1.07346215110853	-0.524841655231706	-1.24586427734621	-0.29090208929933	0.120137162203604	-3.41610115296431	-0.267225165402066	-1.07346215110853	-0.524841655231706	-1.24586427734621	-0.29090208929933	0.120137162203604	-3.41610115296431	-0.342071529421892	-1.07346215110853	-0.524841655231706	-1.24586427734621	-0.29090208929933	0.120137162203604	-3.41610115296431	-0.431435230634504	-1.07346215110853	-0.524841655231706	-1.24586427734621	-0.29090208929933	0.120137162203604	-3.41610115296431	-1.0507629202133	-1.07346215110853	-0.524841655231706	-1.24586427734621	-0.29090208929933	0.120137162203604	-3.41610115296431	0.455941203913398	-1.07346215110853	-0.524841655231706	-1.24586427734621	-0.29090208929933	0.120137162203604	-3.41610115296431	0.502337611657828	-1.07346215110853
-0.538553405662541	-1.20946530780457	-0.15358801074098	0.143204329958074	-0.0510324795394811	-2.23327212539475	0.993731063104818	-0.538553405662541	-1.20946530780457	-0.15358801074098	0.143204329958074	-0.0510324795394811	-2.23327212539475	-0.377990275961915	-0.538553405662541	-1.20946530780457	-0.15358801074098	0.143204329958074	-0.0510324795394811	-2.23327212539475	-0.278770687503169	-0.538553405662541	-1.20946530780457	-0.15358801074098	0.143204329958074	-0.0510324795394811	-2.23327212539475	0.0717017901253363	-0.538553405662541	-1.20946530780457	-0.15358801074098	0.143204329958074	-0.0510324795394811	-2.23327212539475	-0.0790970772643788	-0.538553405662541	-1.20946530780457	-0.15358801074098	0.143204329958074	-0.0510324795394811	-2.23327212539475	-0.424095870799867	-0.538553405662541	-1.20946530780457	-0.15358801074098	0.143204329958074	-0.0510324795394811	-2.23327212539475	0.310604869500948	-0.538553405662541
-1.15827462998514	-0.0179019462174332	0.163493063601664	0.0583166239553015	1.25080535912922	6.63380375252882	0.827598496150873	-1.15827462998514	-0.0179019462174332	0.163493063601664	0.0583166239553015	1.25080535912922	6.63380375252882	1.98883507229032	-1.15827462998514	-0.0179019462174332	0.163493063601664	0.0583166239553015	1.25080535912922	6.63380375252882	0.509603627873575	-1.15827462998514	-0.0179019462174332	0.163493063601664	0.0583166239553015	1.25080535912922	6.63380375252882	1.06074742860796	-1.15827462998514	-0.0179019462174332	0.163493063601664	0.0583166239553015	1.25080535912922	6.63380375252882	1.41502644062176	-1.15827462998514	-0.0179019462174332	0.163493063601664	0.0583166239553015	1.25080535912922	6.63380375252882	0.402367375506979	-1.15827462998514	-0.0179019462174332	0.163493063601664	0.0583166239553015	1.25080535912922	6.63380375252882	-0.416999371409836	-1.15827462998514
0.114474557763722	0.181591807476111	0.171901643477282	1.31340744837206	0.692843186367393	5.94907076375222	0.424669423680076	0.114474557763722	0.181591807476111	0.171901643477282	1.31340744837206	0.692843186367393	5.94907076375222	1.4816875874825	0.114474557763722	0.181591807476111	0.171901643477282	1.31340744837206	0.692843186367393	5.94907076375222	0.516410223866556	0.114474557763722	0.181591807476111	0.171901643477282	1.31340744837206	0.692843186367393	5.94907076375222	1.01302535415085	0.114474557763722	0.181591807476111	0.171901643477282	1.31340744837206	0.692843186367393	5.94907076375222	0.88550081210441	0.114474557763722	0.181591807476111	0.171901643477282	1.31340744837206	0.692843186367393	5.94907076375222	0.821686365315132	0.114474557763722	0.181591807476111	0.171901643477282	1.31340744837206	0.692843186367393	5.94907076375222	0.452609931453997	0.114474557763722
0.198123600993262	0.288389704789317	1.3603520358033	0.648247296995843	0.865258955394016	-2.79596231475538	-0.131487635384895	0.198123600993262	0.288389704789317	1.3603520358033	0.648247296995843	0.865258955394016	-2.79596231475538	-0.558392891709134	0.198123600993262	0.288389704789317	1.3603520358033	0.648247296995843	0.865258955394016	-2.79596231475538	0.501475884690709	0.198123600993262	0.288389704789317	1.3603520358033	0.648247296995843	0.865258955394016	-2.79596231475538	0.831452344263578	0.198123600993262	0.288389704789317	1.3603520358033	0.648247296995843	0.865258955394016	-2.79596231475538	-0.860547578923823	0.198123600993262	0.288389704789317	1.3603520358033	0.648247296995843	0.865258955394016	-2.79596231475538	0.336177461150463	0.198123600993262	0.288389704789317	1.3603520358033	0.648247296995843	0.865258955394016	-2.79596231475538	0.219730816955443	0.198123600993262
0.406344744474665	1.39122636488594	0.602370244867376	0.89863264530067	0.981136351836513	-3.11880208386231	-0.778916476078342	0.406344744474665	1.39122636488594	0.602370244867376	0.89863264530067	0.981136351836513	-3.11880208386231	-0.646492395226637	0.406344744474665	1.39122636488594	0.602370244867376	0.89863264530067	0.981136351836513	-3.11880208386231	-0.194120863833526	0.406344744474665	1.39122636488594	0.602370244867376	0.89863264530067	0.981136351836513	-3.11880208386231	-0.17787706284282	0.406344744474665	1.39122636488594	0.602370244867376	0.89863264530067	0.981136351836513	-3.11880208386231	-0.288127908279889	0.406344744474665	1.39122636488594	0.602370244867376	0.89863264530067	0.981136351836513	-3.11880208386231	-0.160241335255567	0.406344744474665	1.39122636488594	0.602370244867376	0.89863264530067	0.981136351836513	-3.11880208386231	-0.0811418520037779	0.406344744474665
1.40584784323822	0.556097456595187	0.924848186852451	0.862597447720844	-0.300674674707671	-0.146719473610279	-0.193786580653717	1.40584784323822	0.556097456595187	0.924848186852451	0.862597447720844	-0.300674674707671	-0.146719473610279	-0.41647246559415	1.40584784323822	0.556097456595187	0.924848186852451	0.862597447720844	-0.300674674707671	-0.146719473610279	-0.167629064401381	1.40584784323822	0.556097456595187	0.924848186852451	0.862597447720844	-0.300674674707671	-0.146719473610279	-1.25889705733319	1.40584784323822	0.556097456595187	0.924848186852451	0.862597447720844	-0.300674674707671	-0.146719473610279	0.922099273592571	1.40584784323822	0.556097456595187	0.924848186852451	0.862597447720844	-0.300674674707671	-0.146719473610279	-0.54301829534503	1.40584784323822	0.556097456595187	0.924848186852451	0.862597447720844	-0.300674674707671	-0.146719473610279	1.14826274976864	1.40584784323822
0.510236107137923	0.942940525958985	0.73397683887164	-0.37632982790256	0.0934514018313118	-0.114369616388122	0.0490640629046424	0.510236107137923	0.942940525958985	0.73397683887164	-0.37632982790256	0.0934514018313118	-0.114369616388122	-0.366410408936663	0.510236107137923	0.942940525958985	0.73397683887164	-0.37632982790256	0.0934514018313118	-0.114369616388122	-0.288623688905661	0.510236107137923	0.942940525958985	0.73397683887164	-0.37632982790256	0.0934514018313118	-0.114369616388122	-0.479943207852802	0.510236107137923	0.942940525958985	0.73397683887164	-0.37632982790256	0.0934514018313118	-0.114369616388122	-0.280664750585934	0.510236107137923	0.942940525958985	0.73397683887164	-0.37632982790256	0.0934514018313118	-0.114369616388122	-0.300988678979131	0.510236107137923	0.942940525958985	0.73397683887164	-0.37632982790256	0.0934514018313118	-0.114369616388122	-0.319805838465324	0.510236107137923
0.952025957947945	0.596905046494198	-0.443645205690676	0.0487086078249286	-0.833908356942363	-0.804436222262809	-0.0148398339020215	0.952025957947945	0.596905046494198	-0.443645205690676	0.0487086078249286	-0.833908356942363	-0.804436222262809	-0.74964047791755	0.952025957947945	0.596905046494198	-0.443645205690676	0.0487086078249286	-0.833908356942363	-0.804436222262809	-0.922868308580414	0.952025957947945	0.596905046494198	-0.443645205690676	0.0487086078249286	-0.833908356942363	-0.804436222262809	-0.900821370261905	0.952025957947945	0.596905046494198	-0.443645205690676	0.0487086078249286	-0.833908356942363	-0.804436222262809	-0.50018465550929	0.952025957947945	0.596905046494198	-0.443645205690676	0.0487086078249286	-0.833908356942363	-0.804436222262809	-0.489493284109064	0.952025957947945	0.596905046494198	-0.443645205690676	0.0487086078249286	-0.833908356942363	-0.804436222262809	-2.28689873787091	0.952025957947945
0.45313089159331	-0.502311090812173	-0.00130843931183339	-0.954050091785751	-1.16562591423665	-0.0829280677101332	-0.460298129889798	0.45313089159331	-0.502311090812173	-0.00130843931183339	-0.954050091785751	-1.16562591423665	-0.0829280677101332	-0.392864931580611	0.45313089159331	-0.502311090812173	-0.00130843931183339	-0.954050091785751	-1.16562591423665	-0.0829280677101332	-0.259958645792971	0.45313089159331	-0.502311090812173	-0.00130843931183339	-0.954050091785751	-1.16562591423665	-0.0829280677101332	-0.941665501573491	0.45313089159331	-0.502311090812173	-0.00130843931183339	-0.954050091785751	-1.16562591423665	-0.0829280677101332	-0.853563702498047	0.45313089159331	-0.502311090812173	-0.00130843931183339	-0.954050091785751	-1.16562591423665	-0.0829280677101332	-0.0931209879801144	0.45313089159331	-0.502311090812173	-0.00130843931183339	-0.954050091785751	-1.16562591423665	-0.0829280677101332	-1.05459726072628	0.45313089159331
-0.552184212016921	-0.0565262818133987	-1.06474930435214	-1.12006121560195	-0.496913136310462	0.447245448136557	-0.321688562145636	-0.552184212016921	-0.0565262818133987	-1.06474930435214	-1.12006121560195	-0.496913136310462	0.447245448136557	0.22134194871568	-0.552184212016921	-0.0565262818133987	-1.06474930435214	-1.12006121560195	-0.496913136310462	0.447245448136557	0.0696728728688888	-0.552184212016921	-0.0565262818133987	-1.06474930435214	-1.12006121560195	-0.496913136310462	0.447245448136557	0.860345754913595	-0.552184212016921	-0.0565262818133987	-1.06474930435214	-1.12006121560195	-0.496913136310462	0.447245448136557	-1.6889002134388	-0.552184212016921	-0.0565262818133987	-1.06474930435214	-1.12006121560195	-0.496913136310462	0.447245448136557	-0.197706782616031	-0.552184212016921	-0.0565262818133987	-1.06474930435214	-1.12006121560195	-0.496913136310462	0.447245448136557	1.21627339145096	-0.552184212016921
-0.11673183593266	-1.16445970321509	-1.06409787538468	-0.502271719413521	-1.17167245431533	-1.22383174572189	0.178909807847681	-0.11673183593266	-1.16445970321509	-1.06409787538468	-0.502271719413521	-1.17167245431533	-1.22383174572189	0.19442245022461	-0.11673183593266	-1.16445970321509	-1.06409787538468	-0.502271719413521	-1.17167245431533	-1.22383174572189	0.103193892753483	-0.11673183593266	-1.16445970321509	-1.06409787538468	-0.502271719413521	-1.17167245431533	-1.22383174572189	1.14573664036007	-0.11673183593266	-1.16445970321509	-1.06409787538468	-0.502271719413521	-1.17167245431533	-1.22383174572189	0.194872323513839	-0.11673183593266	-1.16445970321509	-1.06409787538468	-0.502271719413521	-1.17167245431533	-1.22383174572189	-0.91793603405259	-0.11673183593266	-1.16445970321509	-1.06409787538468	-0.502271719413521	-1.17167245431533	-1.22383174572189	1.07628993755354	-0.11673183593266
-1.25177253507159	-0.998911660795603	-0.508470216765195	-1.12352943898125	-0.0120724728916021	-0.11556086646912	-0.854657604328428	-1.25177253507159	-0.998911660795603	-0.508470216765195	-1.12352943898125	-0.0120724728916021	-0.11556086646912	0.684776207845559	-1.25177253507159	-0.998911660795603	-0.508470216765195	-1.12352943898125	-0.0120724728916021	-0.11556086646912	-0.356113081102036	-1.25177253507159	-0.998911660795603	-0.508470216765195	-1.12352943898125	-0.0120724728916021	-0.11556086646912	0.45493962984307	-1.25177253507159	-0.998911660795603	-0.508470216765195	-1.12352943898125	-0.0120724728916021	-0.11556086646912	1.43038611128912	-1.25177253507159	-0.998911660795603	-0.508470216765195	-1.12352943898125	-0.0120724728916021	-0.11556086646912	0.812557381951974	-1.25177253507159	-0.998911660795603	-0.508470216765195	-1.12352943898125	-0.0120724728916021	-0.11556086646912	-0.824819200002299	-1.25177253507159
-0.925768628557326	-0.515013945243879	-1.06120696334385	0.124901423548131	0.262700392889096	0.755359741000904	0.0159634064249443	-0.925768628557326	-0.515013945243879	-1.06120696334385	0.124901423548131	0.262700392889096	0.755359741000904	0.019569340252479	-0.925768628557326	-0.515013945243879	-1.06120696334385	0.124901423548131	0.262700392889096	0.755359741000904	-0.412196919317815	-0.925768628557326	-0.515013945243879	-1.06120696334385	0.124901423548131	0.262700392889096	0.755359741000904	-0.568365854587109	-0.925768628557326	-0.515013945243879	-1.06120696334385	0.124901423548131	0.262700392889096	0.755359741000904	0.951966115422763	-0.925768628557326	-0.515013945243879	-1.06120696334385	0.124901423548131	0.262700392889096	0.755359741000904	1.15520122830742	-0.925768628557326	-0.515013945243879	-1.06120696334385	0.124901423548131	0.262700392889096	0.755359741000904	-0.232940608582124	-0.925768628557326
-0.521323956870929	-0.985127598999352	0.257229828528009	0.278398916069704	0.290353387737051	-0.457106391601544	1.74633326518804	-0.521323956870929	-0.985127598999352	0.257229828528009	0.278398916069704	0.290353387737051	-0.457106391601544	-0.175345403741275	-0.521323956870929	-0.985127598999352	0.257229828528009	0.278398916069704	0.290353387737051	-0.457106391601544	1.73045874251013	-0.521323956870929	-0.985127598999352	0.257229828528009	0.278398916069704	0.290353387737051	-0.457106391601544	-0.763194809003572	-0.521323956870929	-0.985127598999352	0.257229828528009	0.278398916069704	0.290353387737051	-0.457106391601544	0.741323002099115	-0.521323956870929	-0.985127598999352	0.257229828528009	0.278398916069704	0.290353387737051	-0.457106391601544	-0.409084384386553	-0.521323956870929	-0.985127598999352	0.257229828528009	0.278398916069704	0.290353387737051	-0.457106391601544	0.56792918316118	-0.521323956870929
-0.89592619012962	0.383351894137559	0.292084138405603	0.40221513958654	1.40994861364974	1.3786587439787	0.75104495440544	-0.89592619012962	0.383351894137559	0.292084138405603	0.40221513958654	1.40994861364974	1.3786587439787	0.764324038939599	-0.89592619012962	0.383351894137559	0.292084138405603	0.40221513958654	1.40994861364974	1.3786587439787	1.42519425622813	-0.89592619012962	0.383351894137559	0.292084138405603	0.40221513958654	1.40994861364974	1.3786587439787	0.414538197320629	-0.89592619012962	0.383351894137559	0.292084138405603	0.40221513958654	1.40994861364974	1.3786587439787	0.390426968595289	-0.89592619012962	0.383351894137559	0.292084138405603	0.40221513958654	1.40994861364974	1.3786587439787	0.10574533469467	-0.89592619012962	0.383351894137559	0.292084138405603	0.40221513958654	1.40994861364974	1.3786587439787	0.315429939602751	-0.89592619012962
0.50183521759581	0.304413537037795	0.514432834067764	1.42672811244252	0.573385105918733	1.29918785762963	-0.192788554149744	0.50183521759581	0.304413537037795	0.514432834067764	1.42672811244252	0.573385105918733	1.29918785762963	-0.119735435811073	0.50183521759581	0.304413537037795	0.514432834067764	1.42672811244252	0.573385105918733	1.29918785762963	-0.792099121100482	0.50183521759581	0.304413537037795	0.514432834067764	1.42672811244252	0.573385105918733	1.29918785762963	0.926103716052806	0.50183521759581	0.304413537037795	0.514432834067764	1.42672811244252	0.573385105918733	1.29918785762963	-0.599166292544278	0.50183521759581	0.304413537037795	0.514432834067764	1.42672811244252	0.573385105918733	1.29918785762963	0.704212714579597	0.50183521759581	0.304413537037795	0.514432834067764	1.42672811244252	0.573385105918733	1.29918785762963	1.55019365381514	0.50183521759581
0.316037850561913	0.625508222275555	1.42703126119328	0.519097604452181	0.878686628468194	0.184331613114813	-0.0568019797090645	0.316037850561913	0.625508222275555	1.42703126119328	0.519097604452181	0.878686628468194	0.184331613114813	-0.0693556344675865	0.316037850561913	0.625508222275555	1.42703126119328	0.519097604452181	0.878686628468194	0.184331613114813	-0.519017704690381	0.316037850561913	0.625508222275555	1.42703126119328	0.519097604452181	0.878686628468194	0.184331613114813	1.01107758982601	0.316037850561913	0.625508222275555	1.42703126119328	0.519097604452181	0.878686628468194	0.184331613114813	-1.52615660168914	0.316037850561913	0.625508222275555	1.42703126119328	0.519097604452181	0.878686628468194	0.184331613114813	0.482980149918401	0.316037850561913	0.625508222275555	1.42703126119328	0.519097604452181	0.878686628468194	0.184331613114813	0.51588084976937	0.316037850561913
0.733897791619836	1.4110572538653	0.465660414393638	0.886894591826768	0.596686372894107	0.818248242856029	0.533042828278547	0.733897791619836	1.4110572538653	0.465660414393638	0.886894591826768	0.596686372894107	0.818248242856029	0.726793230365687	0.733897791619836	1.4110572538653	0.465660414393638	0.886894591826768	0.596686372894107	0.818248242856029	0.205475815926513	0.733897791619836	1.4110572538653	0.465660414393638	0.886894591826768	0.596686372894107	0.818248242856029	-0.142111340993929	0.733897791619836	1.4110572538653	0.465660414393638	0.886894591826768	0.596686372894107	0.818248242856029	0.249856476870479	0.733897791619836	1.4110572538653	0.465660414393638	0.886894591826768	0.596686372894107	0.818248242856029	-0.0380711031761805	0.733897791619836	1.4110572538653	0.465660414393638	0.886894591826768	0.596686372894107	0.818248242856029	-1.6478498140413	0.733897791619836
1.3792311590098	0.413808835546522	0.886244242379851	0.453590523333426	-0.560731205060274	-0.511684908952821	-0.327033982596002	1.3792311590098	0.413808835546522	0.886244242379851	0.453590523333426	-0.560731205060274	-0.511684908952821	-0.134005121750379	1.3792311590098	0.413808835546522	0.886244242379851	0.453590523333426	-0.560731205060274	-0.511684908952821	-0.0830358044099948	1.3792311590098	0.413808835546522	0.886244242379851	0.453590523333426	-0.560731205060274	-0.511684908952821	-1.14595938522935	1.3792311590098	0.413808835546522	0.886244242379851	0.453590523333426	-0.560731205060274	-0.511684908952821	1.4944910954024	1.3792311590098	0.413808835546522	0.886244242379851	0.453590523333426	-0.560731205060274	-0.511684908952821	-0.541199731386555	1.3792311590098	0.413808835546522	0.886244242379851	0.453590523333426	-0.560731205060274	-0.511684908952821	-0.909318622489154	1.3792311590098
0.364166963631251	0.876046191851013	0.30518359252618	-0.615046469826207	-0.100737729807397	-1.04594719036551	-2.28188341788637	0.364166963631251	0.876046191851013	0.30518359252618	-0.615046469826207	-0.100737729807397	-1.04594719036551	-0.864215145576891	0.364166963631251	0.876046191851013	0.30518359252618	-0.615046469826207	-0.100737729807397	-1.04594719036551	-0.907271172332018	0.364166963631251	0.876046191851013	0.30518359252618	-0.615046469826207	-0.100737729807397	-1.04594719036551	-0.486705572310481	0.364166963631251	0.876046191851013	0.30518359252618	-0.615046469826207	-0.100737729807397	-1.04594719036551	-0.463694890032555	0.364166963631251	0.876046191851013	0.30518359252618	-0.615046469826207	-0.100737729807397	-1.04594719036551	-0.938163267095721	0.364166963631251	0.876046191851013	0.30518359252618	-0.615046469826207	-0.100737729807397	-1.04594719036551	0.0447191961131879	0.364166963631251
0.85573628692264	0.153353758686299	-0.659845582570241	-0.153219835574469	-1.14938452294731	-1.1731851752214	-0.933885582011543	0.85573628692264	0.153353758686299	-0.659845582570241	-0.153219835574469	-1.14938452294731	-1.1731851752214	-1.02555159836037	0.85573628692264	0.153353758686299	-0.659845582570241	-0.153219835574469	-1.14938452294731	-1.1731851752214	-0.590778031669434	0.85573628692264	0.153353758686299	-0.659845582570241	-0.153219835574469	-1.14938452294731	-1.1731851752214	-0.71972297172032	0.85573628692264	0.153353758686299	-0.659845582570241	-0.153219835574469	-1.14938452294731	-1.1731851752214	-0.897786863318489	0.85573628692264	0.153353758686299	-0.659845582570241	-0.153219835574469	-1.14938452294731	-1.1731851752214	-1.30897334053492	0.85573628692264	0.153353758686299	-0.659845582570241	-0.153219835574469	-1.14938452294731	-1.1731851752214	-0.150064294162516	0.85573628692264
3.59473113642345e-05	-0.695221007899541	-0.209997954728176	-1.23698808861827	-1.03803246470627	-1.27715311708932	1.11898349299358	3.59473113642345e-05	-0.695221007899541	-0.209997954728176	-1.23698808861827	-1.03803246470627	-1.27715311708932	-0.292980212581244	3.59473113642345e-05	-0.695221007899541	-0.209997954728176	-1.23698808861827	-1.03803246470627	-1.27715311708932	0.218960642483035	3.59473113642345e-05	-0.695221007899541	-0.209997954728176	-1.23698808861827	-1.03803246470627	-1.27715311708932	-0.254297465055273	3.59473113642345e-05	-0.695221007899541	-0.209997954728176	-1.23698808861827	-1.03803246470627	-1.27715311708932	-0.537446595659804	3.59473113642345e-05	-0.695221007899541	-0.209997954728176	-1.23698808861827	-1.03803246470627	-1.27715311708932	0.297229714216847	3.59473113642345e-05	-0.695221007899541	-0.209997954728176	-1.23698808861827	-1.03803246470627	-1.27715311708932	-0.546600861352138	3.59473113642345e-05
-0.721420518782754	-0.270701989812042	-1.3113991565335	-0.961381188309736	-0.464594758420633	-0.430309827410066	0.895295243981971	-0.721420518782754	-0.270701989812042	-1.3113991565335	-0.961381188309736	-0.464594758420633	-0.430309827410066	0.213220372403424	-0.721420518782754	-0.270701989812042	-1.3113991565335	-0.961381188309736	-0.464594758420633	-0.430309827410066	-0.387475018409602	-0.721420518782754	-0.270701989812042	-1.3113991565335	-0.961381188309736	-0.464594758420633	-0.430309827410066	0.610820018291185	-0.721420518782754	-0.270701989812042	-1.3113991565335	-0.961381188309736	-0.464594758420633	-0.430309827410066	-0.576952236433198	-0.721420518782754	-0.270701989812042	-1.3113991565335	-0.961381188309736	-0.464594758420633	-0.430309827410066	0.847418917947606	-0.721420518782754	-0.270701989812042	-1.3113991565335	-0.961381188309736	-0.464594758420633	-0.430309827410066	0.241833975239599	-0.721420518782754
-0.33482561105927	-1.37149791394091	-0.877365515149095	-0.464207569795243	-0.953058995291416	-0.45318079792285	0.152850222267034	-0.33482561105927	-1.37149791394091	-0.877365515149095	-0.464207569795243	-0.953058995291416	-0.45318079792285	0.209612857736499	-0.33482561105927	-1.37149791394091	-0.877365515149095	-0.464207569795243	-0.953058995291416	-0.45318079792285	0.240441058687231	-0.33482561105927	-1.37149791394091	-0.877365515149095	-0.464207569795243	-0.953058995291416	-0.45318079792285	-0.110480333730075	-0.33482561105927	-1.37149791394091	-0.877365515149095	-0.464207569795243	-0.953058995291416	-0.45318079792285	0.35640983340432	-0.33482561105927	-1.37149791394091	-0.877365515149095	-0.464207569795243	-0.953058995291416	-0.45318079792285	-0.534310919660856	-0.33482561105927	-1.37149791394091	-0.877365515149095	-0.464207569795243	-0.953058995291416	-0.45318079792285	0.732698925935272	-0.33482561105927
-1.41635480328502	-0.787399268477456	-0.463751160064956	-0.867811786643819	0.400811284903612	0.953322104430201	-0.239117556217784	-1.41635480328502	-0.787399268477456	-0.463751160064956	-0.867811786643819	0.400811284903612	0.953322104430201	0.570339198923257	-1.41635480328502	-0.787399268477456	-0.463751160064956	-0.867811786643819	0.400811284903612	0.953322104430201	0.799627596262148	-1.41635480328502	-0.787399268477456	-0.463751160064956	-0.867811786643819	0.400811284903612	0.953322104430201	-0.137694400684052	-1.41635480328502	-0.787399268477456	-0.463751160064956	-0.867811786643819	0.400811284903612	0.953322104430201	0.43667487886606	-1.41635480328502	-0.787399268477456	-0.463751160064956	-0.867811786643819	0.400811284903612	0.953322104430201	0.435202799111497	-1.41635480328502	-0.787399268477456	-0.463751160064956	-0.867811786643819	0.400811284903612	0.953322104430201	-0.397106553086139	-1.41635480328502
-0.692926377551926	-0.462604096283043	-0.770396991544168	0.524014046606868	0.380022498373331	1.19055434906175	0.263332695779946	-0.692926377551926	-0.462604096283043	-0.770396991544168	0.524014046606868	0.380022498373331	1.19055434906175	-0.228707951494601	-0.692926377551926	-0.462604096283043	-0.770396991544168	0.524014046606868	0.380022498373331	1.19055434906175	0.0588860847276074	-0.692926377551926	-0.462604096283043	-0.770396991544168	0.524014046606868	0.380022498373331	1.19055434906175	0.3328650591005	-0.692926377551926	-0.462604096283043	-0.770396991544168	0.524014046606868	0.380022498373331	1.19055434906175	0.401267287357106	-0.692926377551926	-0.462604096283043	-0.770396991544168	0.524014046606868	0.380022498373331	1.19055434906175	1.22315036454532	-0.692926377551926	-0.462604096283043	-0.770396991544168	0.524014046606868	0.380022498373331	1.19055434906175	0.0861117519111525	-0.692926377551926
-0.460095049584968	-0.66176012394364	0.638334330570598	0.387958180805374	0.610391034795831	0.551807813017353	-0.070555928317999	-0.460095049584968	-0.66176012394364	0.638334330570598	0.387958180805374	0.610391034795831	0.551807813017353	0.262227461583938	-0.460095049584968	-0.66176012394364	0.638334330570598	0.387958180805374	0.610391034795831	0.551807813017353	0.416698760425424	-0.460095049584968	-0.66176012394364	0.638334330570598	0.387958180805374	0.610391034795831	0.551807813017353	1.04800520543542	-0.460095049584968	-0.66176012394364	0.638334330570598	0.387958180805374	0.610391034795831	0.551807813017353	0.624491637526711	-0.460095049584968	-0.66176012394364	0.638334330570598	0.387958180805374	0.610391034795831	0.551807813017353	0.411716676539658	-0.460095049584968	-0.66176012394364	0.638334330570598	0.387958180805374	0.610391034795831	0.551807813017353	0.77172904098564	-0.460095049584968
-0.543033912253415	0.74255732364126	0.394828791338694	0.71360465493316	1.43059726698495	1.61847224821402	-0.198551031824913	-0.543033912253415	0.74255732364126	0.394828791338694	0.71360465493316	1.43059726698495	1.61847224821402	1.65275458570081	-0.543033912253415	0.74255732364126	0.394828791338694	0.71360465493316	1.43059726698495	1.61847224821402	0.218997022748956	-0.543033912253415	0.74255732364126	0.394828791338694	0.71360465493316	1.43059726698495	1.61847224821402	0.999827282916661	-0.543033912253415	0.74255732364126	0.394828791338694	0.71360465493316	1.43059726698495	1.61847224821402	0.701335402850342	-0.543033912253415	0.74255732364126	0.394828791338694	0.71360465493316	1.43059726698495	1.61847224821402	-0.402104341019077	-0.543033912253415	0.74255732364126	0.394828791338694	0.71360465493316	1.43059726698495	1.61847224821402	0.484760170074404	-0.543033912253415
0.835644753616377	0.401279647378964	0.81316951802831	1.40013291155087	0.406901215443247	0.14104048119321	0.918712913965733	0.835644753616377	0.401279647378964	0.81316951802831	1.40013291155087	0.406901215443247	0.14104048119321	0.44050876918443	0.835644753616377	0.401279647378964	0.81316951802831	1.40013291155087	0.406901215443247	0.14104048119321	0.0962773207657162	0.835644753616377	0.401279647378964	0.81316951802831	1.40013291155087	0.406901215443247	0.14104048119321	-0.49339536075872	0.835644753616377	0.401279647378964	0.81316951802831	1.40013291155087	0.406901215443247	0.14104048119321	0.417578971547722	0.835644753616377	0.401279647378964	0.81316951802831	1.40013291155087	0.406901215443247	0.14104048119321	-1.04358404590603	0.835644753616377	0.401279647378964	0.81316951802831	1.40013291155087	0.406901215443247	0.14104048119321	0.490444770200246	0.835644753616377
0.40790907500389	0.907577682965185	1.35404599358347	0.34853405081493	0.808835243164247	-0.382654309785527	0.267600752329563	0.40790907500389	0.907577682965185	1.35404599358347	0.34853405081493	0.808835243164247	-0.382654309785527	-0.825567901379641	0.40790907500389	0.907577682965185	1.35404599358347	0.34853405081493	0.808835243164247	-0.382654309785527	0.278633335202299	0.40790907500389	0.907577682965185	1.35404599358347	0.34853405081493	0.808835243164247	-0.382654309785527	-0.474139556073181	0.40790907500389	0.907577682965185	1.35404599358347	0.34853405081493	0.808835243164247	-0.382654309785527	-0.990605634746312	0.40790907500389	0.907577682965185	1.35404599358347	0.34853405081493	0.808835243164247	-0.382654309785527	0.0382771272054115	0.40790907500389	0.907577682965185	1.35404599358347	0.34853405081493	0.808835243164247	-0.382654309785527	-0.730945381441475	0.40790907500389
0.995339501045541	1.29312384509333	0.292941088421333	0.790100028569031	0.15339757936967	0.127303683255741	-0.00483708977446551	0.995339501045541	1.29312384509333	0.292941088421333	0.790100028569031	0.15339757936967	0.127303683255741	-1.31764583620438	0.995339501045541	1.29312384509333	0.292941088421333	0.790100028569031	0.15339757936967	0.127303683255741	-0.719463794542492	0.995339501045541	1.29312384509333	0.292941088421333	0.790100028569031	0.15339757936967	0.127303683255741	-0.216338611013968	0.995339501045541	1.29312384509333	0.292941088421333	0.790100028569031	0.15339757936967	0.127303683255741	-0.700056912939565	0.995339501045541	1.29312384509333	0.292941088421333	0.790100028569031	0.15339757936967	0.127303683255741	1.05076316861363	0.995339501045541	1.29312384509333	0.292941088421333	0.790100028569031	0.15339757936967	0.127303683255741	-0.62739167417785	0.995339501045541
1.21835178150011	0.240630761802928	0.761681093935867	-4.91635551105816e-14	-0.761681093935769	-1.31791320654832	0.192060076924318	1.21835178150011	0.240630761802928	0.761681093935867	-4.91635551105816e-14	-0.761681093935769	-1.31791320654832	-0.827287252162652	1.21835178150011	0.240630761802928	0.761681093935867	-4.91635551105816e-14	-0.761681093935769	-1.31791320654832	-0.527470825819839	1.21835178150011	0.240630761802928	0.761681093935867	-4.91635551105816e-14	-0.761681093935769	-1.31791320654832	-0.560347827647982	1.21835178150011	0.240630761802928	0.761681093935867	-4.91635551105816e-14	-0.761681093935769	-1.31791320654832	0.255689388003009	1.21835178150011	0.240630761802928	0.761681093935867	-4.91635551105816e-14	-0.761681093935769	-1.31791320654832	0.627251644601477	1.21835178150011	0.240630761802928	0.761681093935867	-4.91635551105816e-14	-0.761681093935769	-1.31791320654832	0.542947917095772	1.21835178150011
0.191980282762545	0.723247047477745	-0.153397579369823	-0.790100028568961	-0.292941088421352	-0.68437965390293	-1.35112389668338	0.191980282762545	0.723247047477745	-0.153397579369823	-0.790100028568961	-0.292941088421352	-0.68437965390293	0.624834064965493	0.191980282762545	0.723247047477745	-0.153397579369823	-0.790100028568961	-0.292941088421352	-0.68437965390293	0.216020679259632	0.191980282762545	0.723247047477745	-0.153397579369823	-0.790100028568961	-0.292941088421352	-0.68437965390293	-0.341119368991435	0.191980282762545	0.723247047477745	-0.153397579369823	-0.790100028568961	-0.292941088421352	-0.68437965390293	-0.263740928724093	0.191980282762545	0.723247047477745	-0.153397579369823	-0.790100028568961	-0.292941088421352	-0.68437965390293	-0.609537574346075	0.191980282762545	0.723247047477745	-0.153397579369823	-0.790100028568961	-0.292941088421352	-0.68437965390293	-0.48398221070603	0.191980282762545
0.67462263910004	-0.304844094605028	-0.808835243164263	-0.348534050814939	-1.35404599358349	-0.516174869000084	-1.58545088641574	0.67462263910004	-0.304844094605028	-0.808835243164263	-0.348534050814939	-1.35404599358349	-0.516174869000084	0.306242768645277	0.67462263910004	-0.304844094605028	-0.808835243164263	-0.348534050814939	-1.35404599358349	-0.516174869000084	-0.0506789651554649	0.67462263910004	-0.304844094605028	-0.808835243164263	-0.348534050814939	-1.35404599358349	-0.516174869000084	-0.349752766534121	0.67462263910004	-0.304844094605028	-0.808835243164263	-0.348534050814939	-1.35404599358349	-0.516174869000084	-0.309387378321817	0.67462263910004	-0.304844094605028	-0.808835243164263	-0.348534050814939	-1.35404599358349	-0.516174869000084	-1.82616068787472	0.67462263910004	-0.304844094605028	-0.808835243164263	-0.348534050814939	-1.35404599358349	-0.516174869000084	-1.13598329299151	0.67462263910004
-0.45241816034169	-0.818361194265645	-0.406901215443247	-1.40013291155089	-0.81316951802827	-0.759069901186384	-0.293432472929577	-0.45241816034169	-0.818361194265645	-0.406901215443247	-1.40013291155089	-0.81316951802827	-0.759069901186384	-0.403884753706708	-0.45241816034169	-0.818361194265645	-0.406901215443247	-1.40013291155089	-0.81316951802827	-0.759069901186384	-0.956335428224923	-0.45241816034169	-0.818361194265645	-0.406901215443247	-1.40013291155089	-0.81316951802827	-0.759069901186384	0.0432551258098613	-0.45241816034169	-0.818361194265645	-0.406901215443247	-1.40013291155089	-0.81316951802827	-0.759069901186384	-0.669409195675562	-0.45241816034169	-0.818361194265645	-0.406901215443247	-1.40013291155089	-0.81316951802827	-0.759069901186384	-0.754010907412768	-0.45241816034169	-0.818361194265645	-0.406901215443247	-1.40013291155089	-0.81316951802827	-0.759069901186384	-0.210077817520492	-0.45241816034169
-0.819279919218946	-0.46740835705418	-1.43059726698497	-0.713604654933133	-0.394828791338726	0.0853441922418091	1.03184571006816	-0.819279919218946	-0.46740835705418	-1.43059726698497	-0.713604654933133	-0.394828791338726	0.0853441922418091	-0.403798763234549	-0.819279919218946	-0.46740835705418	-1.43059726698497	-0.713604654933133	-0.394828791338726	0.0853441922418091	-0.952454025925745	-0.819279919218946	-0.46740835705418	-1.43059726698497	-0.713604654933133	-0.394828791338726	0.0853441922418091	-0.0929829496803724	-0.819279919218946	-0.46740835705418	-1.43059726698497	-0.713604654933133	-0.394828791338726	0.0853441922418091	-0.417573438735272	-0.819279919218946	-0.46740835705418	-1.43059726698497	-0.713604654933133	-0.394828791338726	0.0853441922418091	0.0905686780512484	-0.819279919218946	-0.46740835705418	-1.43059726698497	-0.713604654933133	-0.394828791338726	0.0853441922418091	0.844443264478423	-0.819279919218946
-0.529303851928077	-1.44486402088483	-0.610391034795823	-0.387958180805432	-0.638334330570601	-0.100372355382132	1.20222951217005	-0.529303851928077	-1.44486402088483	-0.610391034795823	-0.387958180805432	-0.638334330570601	-0.100372355382132	0.160883156253956	-0.529303851928077	-1.44486402088483	-0.610391034795823	-0.387958180805432	-0.638334330570601	-0.100372355382132	1.06763213307968	-0.529303851928077	-1.44486402088483	-0.610391034795823	-0.387958180805432	-0.638334330570601	-0.100372355382132	0.253730626488569	-0.529303851928077	-1.44486402088483	-0.610391034795823	-0.387958180805432	-0.638334330570601	-0.100372355382132	0.707572848447777	-0.529303851928077	-1.44486402088483	-0.610391034795823	-0.387958180805432	-0.638334330570601	-0.100372355382132	0.21813739991067	-0.529303851928077	-1.44486402088483	-0.610391034795823	-0.387958180805432	-0.638334330570601	-0.100372355382132	0.200780825047311	-0.529303851928077
-1.44258134993052	-0.505029151105333	-0.380022498373362	-0.524014046606846	0.770396991544157	0.684732038735344	0.171390974799004	-1.44258134993052	-0.505029151105333	-0.380022498373362	-0.524014046606846	0.770396991544157	0.684732038735344	0.677498418816993	-1.44258134993052	-0.505029151105333	-0.380022498373362	-0.524014046606846	0.770396991544157	0.684732038735344	1.20551224868556	-1.44258134993052	-0.505029151105333	-0.380022498373362	-0.524014046606846	0.770396991544157	0.684732038735344	1.26862425179279	-1.44258134993052	-0.505029151105333	-0.380022498373362	-0.524014046606846	0.770396991544157	0.684732038735344	0.845067946873673	-1.44258134993052	-0.505029151105333	-0.380022498373362	-0.524014046606846	0.770396991544157	0.684732038735344	1.73975715696562	-1.44258134993052	-0.505029151105333	-0.380022498373362	-0.524014046606846	0.770396991544157	0.684732038735344	-0.734688701005924	-1.44258134993052
-0.398987047611946	-0.370347749772414	-0.400811284903646	0.867811786643793	0.463751160064905	0.589374551809975	0.0109838589605091	-0.398987047611946	-0.370347749772414	-0.400811284903646	0.867811786643793	0.463751160064905	0.589374551809975	-0.132030759204548	-0.398987047611946	-0.370347749772414	-0.400811284903646	0.867811786643793	0.463751160064905	0.589374551809975	0.183890283325021	-0.398987047611946	-0.370347749772414	-0.400811284903646	0.867811786643793	0.463751160064905	0.589374551809975	-0.408508730701693	-0.398987047611946	-0.370347749772414	-0.400811284903646	0.867811786643793	0.463751160064905	0.589374551809975	0.973736185831781	-0.398987047611946	-0.370347749772414	-0.400811284903646	0.867811786643793	0.463751160064905	0.589374551809975	1.44672230553253	-0.398987047611946	-0.370347749772414	-0.400811284903646	0.867811786643793	0.463751160064905	0.589374551809975	0.835942564340332	-0.398987047611946
-0.358250504274086	-0.270101694972527	0.953058995291393	0.464207569795223	0.877365515149128	0.578737877431978	-0.25905987578256	-0.358250504274086	-0.270101694972527	0.953058995291393	0.464207569795223	0.877365515149128	0.578737877431978	0.519331182058613	-0.358250504274086	-0.270101694972527	0.953058995291393	0.464207569795223	0.877365515149128	0.578737877431978	0.426162944155594	-0.358250504274086	-0.270101694972527	0.953058995291393	0.464207569795223	0.877365515149128	0.578737877431978	-0.727068641501238	-0.358250504274086	-0.270101694972527	0.953058995291393	0.464207569795223	0.877365515149128	0.578737877431978	-0.0113587159851233	-0.358250504274086	-0.270101694972527	0.953058995291393	0.464207569795223	0.877365515149128	0.578737877431978	-0.364707190206513	-0.358250504274086	-0.270101694972527	0.953058995291393	0.464207569795223	0.877365515149128	0.578737877431978	1.2218604542688	-0.358250504274086
-0.133403056416382	1.02539129658416	0.464594758420592	0.961381188309712	1.31139915653352	1.37396135257486	0.279792919651732	-0.133403056416382	1.02539129658416	0.464594758420592	0.961381188309712	1.31139915653352	1.37396135257486	1.26120706545225	-0.133403056416382	1.02539129658416	0.464594758420592	0.961381188309712	1.31139915653352	1.37396135257486	-0.434220960970137	-0.133403056416382	1.02539129658416	0.464594758420592	0.961381188309712	1.31139915653352	1.37396135257486	1.47880997921598	-0.133403056416382	1.02539129658416	0.464594758420592	0.961381188309712	1.31139915653352	1.37396135257486	-0.689732857335754	-0.133403056416382	1.02539129658416	0.464594758420592	0.961381188309712	1.31139915653352	1.37396135257486	-1.15965884123436	-0.133403056416382	1.02539129658416	0.464594758420592	0.961381188309712	1.31139915653352	1.37396135257486	0.217206042241878	-0.133403056416382
1.08426702266972	0.465467535066541	1.03803246470631	1.23698808861824	0.209997954728193	-0.0321699809694518	1.21360636428483	1.08426702266972	0.465467535066541	1.03803246470631	1.23698808861824	0.209997954728193	-0.0321699809694518	-0.202808427122409	1.08426702266972	0.465467535066541	1.03803246470631	1.23698808861824	0.209997954728193	-0.0321699809694518	0.0223287641705429	1.08426702266972	0.465467535066541	1.03803246470631	1.23698808861824	0.209997954728193	-0.0321699809694518	0.831458703641043	1.08426702266972	0.465467535066541	1.03803246470631	1.23698808861824	0.209997954728193	-0.0321699809694518	0.489347618478349	1.08426702266972	0.465467535066541	1.03803246470631	1.23698808861824	0.209997954728193	-0.0321699809694518	-0.191288852570044	1.08426702266972	0.465467535066541	1.03803246470631	1.23698808861824	0.209997954728193	-0.0321699809694518	0.182313156845003	1.08426702266972
0.467299153525507	1.10596113764896	1.14938452294727	0.153219835574473	0.659845582570282	0.282548608373868	-0.358895214113046	0.467299153525507	1.10596113764896	1.14938452294727	0.153219835574473	0.659845582570282	0.282548608373868	-0.777907458025151	0.467299153525507	1.10596113764896	1.14938452294727	0.153219835574473	0.659845582570282	0.282548608373868	1.19225644333076	0.467299153525507	1.10596113764896	1.14938452294727	0.153219835574473	0.659845582570282	0.282548608373868	-1.17963053703986	0.467299153525507	1.10596113764896	1.14938452294727	0.153219835574473	0.659845582570282	0.282548608373868	0.164074328615238	0.467299153525507	1.10596113764896	1.14938452294727	0.153219835574473	0.659845582570282	0.282548608373868	1.27321394043386	0.467299153525507	1.10596113764896	1.14938452294727	0.153219835574473	0.659845582570282	0.282548608373868	-0.57163316313779	0.467299153525507
1.16388972288531	1.04987948244555	0.100737729807406	0.615046469826252	-0.305183592526113	0.0420816239003345	-1.26470448708033	1.16388972288531	1.04987948244555	0.100737729807406	0.615046469826252	-0.305183592526113	0.0420816239003345	-0.758397662585055	1.16388972288531	1.04987948244555	0.100737729807406	0.615046469826252	-0.305183592526113	0.0420816239003345	-0.672193828431312	1.16388972288531	1.04987948244555	0.100737729807406	0.615046469826252	-0.305183592526113	0.0420816239003345	-0.960831526723831	1.16388972288531	1.04987948244555	0.100737729807406	0.615046469826252	-0.305183592526113	0.0420816239003345	-0.896957977463176	1.16388972288531	1.04987948244555	0.100737729807406	0.615046469826252	-0.305183592526113	0.0420816239003345	-0.488813221556877	1.16388972288531	1.04987948244555	0.100737729807406	0.615046469826252	-0.305183592526113	0.0420816239003345	-0.799843817786156	1.16388972288531
0.939913511204179	0.0527839561617608	0.560731205060308	-0.45359052333344	-0.886244242379846	-1.61617876450302	-0.863617516102713	0.939913511204179	0.0527839561617608	0.560731205060308	-0.45359052333344	-0.886244242379846	-1.61617876450302	-0.444830434217583	0.939913511204179	0.0527839561617608	0.560731205060308	-0.45359052333344	-0.886244242379846	-1.61617876450302	-2.214056185737	0.939913511204179	0.0527839561617608	0.560731205060308	-0.45359052333344	-0.886244242379846	-1.61617876450302	0.587618832227646	0.939913511204179	0.0527839561617608	0.560731205060308	-0.45359052333344	-0.886244242379846	-1.61617876450302	-0.842111533084936	0.939913511204179	0.0527839561617608	0.560731205060308	-0.45359052333344	-0.886244242379846	-1.61617876450302	-1.87991140695655	0.939913511204179	0.0527839561617608	0.560731205060308	-0.45359052333344	-0.886244242379846	-1.61617876450302	-0.843363077909041	0.939913511204179
0.0094545683315797	0.496971719735775	-0.596686372894194	-0.886894591826733	-0.465660414393624	-0.626697039596725	-0.374280813330319	0.0094545683315797	0.496971719735775	-0.596686372894194	-0.886894591826733	-0.465660414393624	-0.626697039596725	0.0392751447151169	0.0094545683315797	0.496971719735775	-0.596686372894194	-0.886894591826733	-0.465660414393624	-0.626697039596725	-0.864434826176315	0.0094545683315797	0.496971719735775	-0.596686372894194	-0.886894591826733	-0.465660414393624	-0.626697039596725	-0.323408753813511	0.0094545683315797	0.496971719735775	-0.596686372894194	-0.886894591826733	-0.465660414393624	-0.626697039596725	0.198288300378412	0.0094545683315797	0.496971719735775	-0.596686372894194	-0.886894591826733	-0.465660414393624	-0.626697039596725	-0.012916150657327	0.0094545683315797	0.496971719735775	-0.596686372894194	-0.886894591826733	-0.465660414393624	-0.626697039596725	-0.933925713147135	0.0094545683315797
0.424010425465605	-0.732658439298876	-0.878686628468103	-0.519097604452201	-1.42703126119328	-1.08061024768187	0.749242520194608	0.424010425465605	-0.732658439298876	-0.878686628468103	-0.519097604452201	-1.42703126119328	-1.08061024768187	-0.0621057906913656	0.424010425465605	-0.732658439298876	-0.878686628468103	-0.519097604452201	-1.42703126119328	-1.08061024768187	1.1642938286655	0.424010425465605	-0.732658439298876	-0.878686628468103	-0.519097604452201	-1.42703126119328	-1.08061024768187	-1.72882104382122	0.424010425465605	-0.732658439298876	-0.878686628468103	-0.519097604452201	-1.42703126119328	-1.08061024768187	0.589730131426255	0.424010425465605	-0.732658439298876	-0.878686628468103	-0.519097604452201	-1.42703126119328	-1.08061024768187	0.714044554406464	0.424010425465605	-0.732658439298876	-0.878686628468103	-0.519097604452201	-1.42703126119328	-1.08061024768187	0.573648822374459	0.424010425465605
-0.859796985936897	-0.862416397148502	-0.573385105918791	-1.42672811244252	-0.514432834067632	-1.09738018541407	0.229539294704501	-0.859796985936897	-0.862416397148502	-0.573385105918791	-1.42672811244252	-0.514432834067632	-1.09738018541407	0.507871322397701	-0.859796985936897	-0.862416397148502	-0.573385105918791	-1.42672811244252	-0.514432834067632	-1.09738018541407	0.617152581974089	-0.859796985936897	-0.862416397148502	-0.573385105918791	-1.42672811244252	-0.514432834067632	-1.09738018541407	0.544277234459782	-0.859796985936897	-0.862416397148502	-0.573385105918791	-1.42672811244252	-0.514432834067632	-1.09738018541407	-0.82287409662224	-0.859796985936897	-0.862416397148502	-0.573385105918791	-1.42672811244252	-0.514432834067632	-1.09738018541407	-0.0741523244409795	-0.859796985936897	-0.862416397148502	-0.573385105918791	-1.42672811244252	-0.514432834067632	-1.09738018541407	1.11287899075534	-0.859796985936897
-0.838966468207658	-0.627688245219709	-1.40994861364975	-0.402215139586421	-0.292084138405724	0.40474060846199	-0.428256052629657	-0.838966468207658	-0.627688245219709	-1.40994861364975	-0.402215139586421	-0.292084138405724	0.40474060846199	-0.373791780980101	-0.838966468207658	-0.627688245219709	-1.40994861364975	-0.402215139586421	-0.292084138405724	0.40474060846199	-0.219526302534724	-0.838966468207658	-0.627688245219709	-1.40994861364975	-0.402215139586421	-0.292084138405724	0.40474060846199	1.27959200960223	-0.838966468207658	-0.627688245219709	-1.40994861364975	-0.402215139586421	-0.292084138405724	0.40474060846199	-0.32850137787578	-0.838966468207658	-0.627688245219709	-1.40994861364975	-0.402215139586421	-0.292084138405724	0.40474060846199	-0.366755338938203	-0.838966468207658	-0.627688245219709	-1.40994861364975	-0.402215139586421	-0.292084138405724	0.40474060846199	0.311005927362298	-0.838966468207658
-0.681087344090481	-1.37672483053616	-0.290353387737042	-0.27839891606977	-0.257229828527908	0.409775732767555	0.262569730499786	-0.681087344090481	-1.37672483053616	-0.290353387737042	-0.27839891606977	-0.257229828527908	0.409775732767555	-1.29906012631077	-0.681087344090481	-1.37672483053616	-0.290353387737042	-0.27839891606977	-0.257229828527908	0.409775732767555	1.13036395048611	-0.681087344090481	-1.37672483053616	-0.290353387737042	-0.27839891606977	-0.257229828527908	0.409775732767555	-0.330602626688969	-0.681087344090481	-1.37672483053616	-0.290353387737042	-0.27839891606977	-0.257229828527908	0.409775732767555	0.708561176534416	-0.681087344090481	-1.37672483053616	-0.290353387737042	-0.27839891606977	-0.257229828527908	0.409775732767555	0.602375626822143	-0.681087344090481	-1.37672483053616	-0.290353387737042	-0.27839891606977	-0.257229828527908	0.409775732767555	-0.515398041364529	-0.681087344090481
-1.32732170412977	-0.180276950081002	-0.262700392889133	-0.124901423548099	1.06120696334386	1.20251146047403	0.502211729731297	-1.32732170412977	-0.180276950081002	-0.262700392889133	-0.124901423548099	1.06120696334386	1.20251146047403	0.84222405031526	-1.32732170412977	-0.180276950081002	-0.262700392889133	-0.124901423548099	1.06120696334386	1.20251146047403	0.00869032050285878	-1.32732170412977	-0.180276950081002	-0.262700392889133	-0.124901423548099	1.06120696334386	1.20251146047403	-0.0512069541508886	-1.32732170412977	-0.180276950081002	-0.262700392889133	-0.124901423548099	1.06120696334386	1.20251146047403	0.048911437162281	-1.32732170412977	-0.180276950081002	-0.262700392889133	-0.124901423548099	1.06120696334386	1.20251146047403	0.701670345058913	-1.32732170412977	-0.180276950081002	-0.262700392889133	-0.124901423548099	1.06120696334386	1.20251146047403	-0.368115165838438	-1.32732170412977
-0.0733245012658397	-0.244343998929885	0.012072472891638	1.12352943898123	0.508470216765124	1.2288300844318	0.202743441935827	-0.0733245012658397	-0.244343998929885	0.012072472891638	1.12352943898123	0.508470216765124	1.2288300844318	2.33179177367851	-0.0733245012658397	-0.244343998929885	0.012072472891638	1.12352943898123	0.508470216765124	1.2288300844318	-1.44449660970904	-0.0733245012658397	-0.244343998929885	0.012072472891638	1.12352943898123	0.508470216765124	1.2288300844318	0.411054302252769	-0.0733245012658397	-0.244343998929885	0.012072472891638	1.12352943898123	0.508470216765124	1.2288300844318	0.825300142322624	-0.0733245012658397	-0.244343998929885	0.012072472891638	1.12352943898123	0.508470216765124	1.2288300844318	-0.645583469322654	-0.0733245012658397	-0.244343998929885	0.012072472891638	1.12352943898123	0.508470216765124	1.2288300844318	0.764058153760503	-0.0733245012658397
-0.222717668177187	0.152024892964885	1.1716724543153	0.502271719413492	1.06409787538477	1.02226320767707	-0.0506930850902876	-0.222717668177187	0.152024892964885	1.1716724543153	0.502271719413492	1.06409787538477	1.02226320767707	0.982444400450555	-0.222717668177187	0.152024892964885	1.1716724543153	0.502271719413492	1.06409787538477	1.02226320767707	0.362874986374379	-0.222717668177187	0.152024892964885	1.1716724543153	0.502271719413492	1.06409787538477	1.02226320767707	0.989176343088901	-0.222717668177187	0.152024892964885	1.1716724543153	0.502271719413492	1.06409787538477	1.02226320767707	0.988986531060084	-0.222717668177187	0.152024892964885	1.1716724543153	0.502271719413492	1.06409787538477	1.02226320767707	0.429429832068564	-0.222717668177187	0.152024892964885	1.1716724543153	0.502271719413492	1.06409787538477	1.02226320767707	0.221647501703668	-0.222717668177187
0.293207233909668	1.20542784567476	0.49691313631044	1.12006121560199	1.06474930435215	0.648017322353355	1.02029507919009	0.293207233909668	1.20542784567476	0.49691313631044	1.12006121560199	1.06474930435215	0.648017322353355	-1.31257735455307	0.293207233909668	1.20542784567476	0.49691313631044	1.12006121560199	1.06474930435215	0.648017322353355	1.1944863901351	0.293207233909668	1.20542784567476	0.49691313631044	1.12006121560199	1.06474930435215	0.648017322353355	0.998235295317598	0.293207233909668	1.20542784567476	0.49691313631044	1.12006121560199	1.06474930435215	0.648017322353355	-0.319606649882213	0.293207233909668	1.20542784567476	0.49691313631044	1.12006121560199	1.06474930435215	0.648017322353355	1.04937385244275	0.293207233909668	1.20542784567476	0.49691313631044	1.12006121560199	1.06474930435215	0.648017322353355	0.142948210080656	0.293207233909668
1.22480033613675	0.492792537699469	1.16562591423659	0.954050091785712	0.00130843931183761	-0.786853635570601	0.573693358277515	1.22480033613675	0.492792537699469	1.16562591423659	0.954050091785712	0.00130843931183761	-0.786853635570601	-0.968436945417069	1.22480033613675	0.492792537699469	1.16562591423659	0.954050091785712	0.00130843931183761	-0.786853635570601	0.752505955964451	1.22480033613675	0.492792537699469	1.16562591423659	0.954050091785712	0.00130843931183761	-0.786853635570601	-0.654557206435639	1.22480033613675	0.492792537699469	1.16562591423659	0.954050091785712	0.00130843931183761	-0.786853635570601	-0.589148005422545	1.22480033613675	0.492792537699469	1.16562591423659	0.954050091785712	0.00130843931183761	-0.786853635570601	-0.343719947241702	1.22480033613675	0.492792537699469	1.16562591423659	0.954050091785712	0.00130843931183761	-0.786853635570601	0.840346827004912	1.22480033613675
0.490201499205517	1.19972976014641	0.833908356942341	-0.0487086078248876	0.443645205690695	-0.226574880399479	-1.73937133838328	0.490201499205517	1.19972976014641	0.833908356942341	-0.0487086078248876	0.443645205690695	-0.226574880399479	0.56079669326235	0.490201499205517	1.19972976014641	0.833908356942341	-0.0487086078248876	0.443645205690695	-0.226574880399479	0.0359025550092693	0.490201499205517	1.19972976014641	0.833908356942341	-0.0487086078248876	0.443645205690695	-0.226574880399479	-1.59142435797253	0.490201499205517	1.19972976014641	0.833908356942341	-0.0487086078248876	0.443645205690695	-0.226574880399479	-0.0809306040201264	0.490201499205517	1.19972976014641	0.833908356942341	-0.0487086078248876	0.443645205690695	-0.226574880399479	-0.0809517038796835	0.490201499205517	1.19972976014641	0.833908356942341	-0.0487086078248876	0.443645205690695	-0.226574880399479	-0.370006230402993	0.490201499205517
[truncated: 4,950 more columns]
