# Supplementary material for: Communication behavior recognition using CNN-based signal analysis
Source: PeerJ Comput Sci. 2024 May 2;10:e2036. doi: 10.7717/peerj-cs.2036 (PMC11157550; doi:10.7717/peerj-cs.2036)
Supplement: Supplemental Information 2 [file peerj-cs-10-2036-s002.zip › qianshaohuida.csv]

1.46795367774327	0.566610698056374	0.603687508969214	0.698281579668457	-0.580920417346029	-1.22329473145285	-1.23889901032786	-0.499776999859479	-0.685290981597022	-0.226811316688907	0.0327780835397074	-0.472243522497774	0.221882167677001	0.295014464930149	0.570736257148624	1.46795367774327	0.566610698056374	0.603687508969214	0.698281579668457	-0.580920417346029	-1.22329473145285	-1.23889901032786	-0.499776999859479	-1.53050971549294	-1.12149868619458	-0.945857701622238	-0.45653980904125	-0.102015102557733	1.46795367774327	0.566610698056374	0.603687508969214	0.698281579668457	-0.580920417346029	-1.22329473145285	-1.23889901032786	-0.499776999859479	-0.591293288229237	1.38740695556099	0.301432252356239	0.387849081559857	-0.355013958284636	0.295014464930149	0.570736257148624	1.46795367774327	0.566610698056374	0.603687508969214	0.698281579668457	-0.580920417346029	-1.22329473145285	-1.23889901032786
0.481202981161771	0.604806064420111	0.571939486295881	-0.675480933701639	-0.261166447540295	-0.9652526448758	-1.35654804222052	-0.714278329144226	0.456539632998532	0.376374701781984	-0.0512311961513266	0.971884489136048	0.894357625506241	-0.12225257999076	0.661379701448194	0.481202981161771	0.604806064420111	0.571939486295881	-0.675480933701639	-0.261166447540295	-0.9652526448758	-1.35654804222052	-0.714278329144226	-0.732046206123821	-0.705418764805732	-0.313590406086868	-0.2081341960421	0.196549316206671	0.481202981161771	0.604806064420111	0.571939486295881	-0.675480933701639	-0.261166447540295	-0.9652526448758	-1.35654804222052	-0.714278329144226	-0.620144399567627	-0.386298504489253	-0.188151391896388	1.08684644984825	0.647227663316536	-0.12225257999076	0.661379701448194	0.481202981161771	0.604806064420111	0.571939486295881	-0.675480933701639	-0.261166447540295	-0.9652526448758	-1.35654804222052
0.601061805555575	0.437176273100204	-0.759281169761933	-0.279065832623728	-0.861747683790667	-0.722858965912644	-0.0608936845316242	-0.327222241299903	0.00282816621320151	-0.179874572781949	0.974852391828027	0.885140602479554	0.137586842819962	0.639604581379342	0.816061592740659	0.601061805555575	0.437176273100204	-0.759281169761933	-0.279065832623728	-0.861747683790667	-0.722858965912644	-0.0608936845316242	-0.327222241299903	-0.0137315416249441	0.245510472206287	0.75757294828413	0.235173675000332	0.754010519280418	0.601061805555575	0.437176273100204	-0.759281169761933	-0.279065832623728	-0.861747683790667	-0.722858965912644	-0.0608936845316242	-0.327222241299903	-0.0290347833137668	-0.847041107169465	-0.0439118336967962	-0.526489016196117	0.815283485205093	0.639604581379342	0.816061592740659	0.601061805555575	0.437176273100204	-0.759281169761933	-0.279065832623728	-0.861747683790667	-0.722858965912644	-0.0608936845316242
0.295602731451149	-0.831671510812651	-0.298789535317163	-0.963476521007632	-1.30612307314519	-1.57986471088868	1.0357963765037	-0.239937852835198	-0.20661070402315	-1.00796533330871	0.44337335167549	-0.124966855590802	1.05739229606511	0.362263898610692	-0.118963703088553	0.295602731451149	-0.831671510812651	-0.298789535317163	-0.963476521007632	-1.30612307314519	-1.57986471088868	1.0357963765037	-0.239937852835198	-1.0918272990765	0.494879306509183	1.01312958325818	0.240047679996301	-0.139025778771512	0.295602731451149	-0.831671510812651	-0.298789535317163	-0.963476521007632	-1.30612307314519	-1.57986471088868	1.0357963765037	-0.239937852835198	-0.20520412200886	0.0612963989480885	0.704053587015459	-0.737785739992479	0.0117408225446931	0.362263898610692	-0.118963703088553	0.295602731451149	-0.831671510812651	-0.298789535317163	-0.963476521007632	-1.30612307314519	-1.57986471088868	1.0357963765037
-0.892196231907434	-0.320679911937365	-1.05719789655161	-1.24461211218553	-0.343550114924449	0.206091491876578	-0.0478418165925458	0.148725784184975	0.937676238401294	0.606298410081065	-0.116873177243619	1.04259089233134	1.16961174804552	0.160125052501798	-0.342584484404583	-0.892196231907434	-0.320679911937365	-1.05719789655161	-1.24461211218553	-0.343550114924449	0.206091491876578	-0.0478418165925458	0.148725784184975	0.372264194544834	0.397859946547194	0.734960997963694	0.625969849443565	0.342602680793154	-0.892196231907434	-0.320679911937365	-1.05719789655161	-1.24461211218553	-0.343550114924449	0.206091491876578	-0.0478418165925458	0.148725784184975	-0.342560772276601	0.265044619149499	1.21903312537159	1.08435328062957	-0.194178301715537	0.160125052501798	-0.342584484404583	-0.892196231907434	-0.320679911937365	-1.05719789655161	-1.24461211218553	-0.343550114924449	0.206091491876578	-0.0478418165925458
-0.344977153163482	-1.14143138519869	-1.17034710287677	-0.308220004332358	-0.884606146263306	0.176064896556575	-0.176911007127652	0.733757419316872	0.444975144785983	0.895651157958175	-0.266829313964376	0.191550431429343	-0.403437538611171	0.508891654882059	0.217976031136997	-0.344977153163482	-1.14143138519869	-1.17034710287677	-0.308220004332358	-0.884606146263306	0.176064896556575	-0.176911007127652	0.733757419316872	1.98626216570384	0.222332278953553	0.876456944956403	0.465295887887361	0.433693487927532	-0.344977153163482	-1.14143138519869	-1.17034710287677	-0.308220004332358	-0.884606146263306	0.176064896556575	-0.176911007127652	0.733757419316872	0.379113333661336	0.671263824252586	0.0483917995901301	0.819914887431744	0.892763463800898	0.508891654882059	0.217976031136997	-0.344977153163482	-1.14143138519869	-1.17034710287677	-0.308220004332358	-0.884606146263306	0.176064896556575	-0.176911007127652
-1.2147949740849	-1.08456388425642	-0.275853012773406	-0.839629791662602	0.151402905964617	0.0863341343414846	0.21250592171102	0.256661851298179	0.0298939242022131	0.294901810693017	-0.423111899783692	-1.49051390500761	-0.85295395250937	-0.102900708671091	-0.666706635845814	-1.2147949740849	-1.08456388425642	-0.275853012773406	-0.839629791662602	0.151402905964617	0.0863341343414846	0.21250592171102	0.256661851298179	0.699931049499354	0.416141929594152	-0.849949135629743	0.594996415158117	-0.188855697230332	-1.2147949740849	-1.08456388425642	-0.275853012773406	-0.839629791662602	0.151402905964617	0.0863341343414846	0.21250592171102	0.256661851298179	2.03525287781464	0.67405351337875	-0.849440308175723	0.322221834619823	0.798105178104985	-0.102900708671091	-0.666706635845814	-1.2147949740849	-1.08456388425642	-0.275853012773406	-0.839629791662602	0.151402905964617	0.0863341343414846	0.21250592171102
-0.988634448818206	-0.246442739161945	-0.783108763371504	0.300251180238491	0.666356399920462	1.40110115817758	0.465807126313791	0.668755307904707	-0.201783925210705	0.805160154654499	0.823579502554535	0.0532273106890067	-0.711694965599909	-0.191605047259967	-0.353742914550147	-0.988634448818206	-0.246442739161945	-0.783108763371504	0.300251180238491	0.666356399920462	1.40110115817758	0.465807126313791	0.668755307904707	0.102398913578983	-0.00160660404431051	-1.04512050298932	0.15579091774823	0.17278212098745	-0.988634448818206	-0.246442739161945	-0.783108763371504	0.300251180238491	0.666356399920462	1.40110115817758	0.465807126313791	0.668755307904707	1.01071492266978	0.359804648699827	0.464686220346065	0.391311674342264	-1.32238546497084	-0.191605047259967	-0.353742914550147	-0.988634448818206	-0.246442739161945	-0.783108763371504	0.300251180238491	0.666356399920462	1.40110115817758	0.465807126313791
-0.219862819332126	-0.715211369874155	0.444393157879149	0.67544152040942	0.398232597401924	0.486263680945489	0.514928412143051	0.467567582833468	-0.38778741391872	-0.0313475914815754	1.00246286379816	0.845867921105227	0.0901853792937859	-0.433014595139989	0.118190854861957	-0.219862819332126	-0.715211369874155	0.444393157879149	0.67544152040942	0.398232597401924	0.486263680945489	0.514928412143051	0.467567582833468	-0.247952481156767	0.511442998269486	0.941507899778571	-0.45653688485762	-0.200529951261857	-0.219862819332126	-0.715211369874155	0.444393157879149	0.67544152040942	0.398232597401924	0.486263680945489	0.514928412143051	0.467567582833468	-1.17666027559033	-0.518535653438122	0.140652168338074	-0.219169610134249	-0.995528421908674	-0.433014595139989	0.118190854861957	-0.219862819332126	-0.715211369874155	0.444393157879149	0.67544152040942	0.398232597401924	0.486263680945489	0.514928412143051
-0.636295395457938	0.582046256766024	0.677900611773066	0.475295802142608	1.45490604438716	0.662893732321538	-0.167286502054801	-0.299531339248679	0.754511109243367	-0.627455261407004	-0.0575760597752931	-0.0877256237378171	-0.212760862515786	-0.60020159217412	-0.619037819022214	-0.636295395457938	0.582046256766024	0.677900611773066	0.475295802142608	1.45490604438716	0.662893732321538	-0.167286502054801	-0.299531339248679	-0.377807019515377	0.519281932350835	-0.0655907999274676	-0.143895288119547	-0.393223272320601	-0.636295395457938	0.582046256766024	0.677900611773066	0.475295802142608	1.45490604438716	0.662893732321538	-0.167286502054801	-0.299531339248679	-0.493257085048986	-0.331902039406493	-0.509546200297846	-1.51923972383437	-0.0471633499421127	-0.60020159217412	-0.619037819022214	-0.636295395457938	0.582046256766024	0.677900611773066	0.475295802142608	1.45490604438716	0.662893732321538	-0.167286502054801
0.711536304542199	0.674468081829605	0.553215148765002	1.46537914116733	0.580734417019997	0.598757185913162	-0.176144790104008	0.113978534245943	0.497574606068146	-0.321809676929604	-1.16614647037051	-0.827045484379287	-1.02630040293303	-0.467459764386032	-0.0414843295169786	0.711536304542199	0.674468081829605	0.553215148765002	1.46537914116733	0.580734417019997	0.598757185913162	-0.176144790104008	0.113978534245943	0.0549602906350649	-1.04052401845544	-1.04492418378586	-0.957024527440022	-0.431180677296335	0.711536304542199	0.674468081829605	0.553215148765002	1.46537914116733	0.580734417019997	0.598757185913162	-0.176144790104008	0.113978534245943	0.0406562624272002	0.729833246090637	0.0175729618728794	-1.60349923975939	-0.278849584239426	-0.467459764386032	-0.0414843295169786	0.711536304542199	0.674468081829605	0.553215148765002	1.46537914116733	0.580734417019997	0.598757185913162	-0.176144790104008
0.665936288844931	0.63090310949197	1.45898924736462	0.488235287358782	0.530564249540943	-0.100598931871437	0.0471824674049518	-0.425622807033016	-0.24662044200738	-0.162378178403422	-1.47231040058423	-0.569719795699781	0.408427308566224	-0.557859601219995	0.0503112608643512	0.665936288844931	0.63090310949197	1.45898924736462	0.488235287358782	0.530564249540943	-0.100598931871437	0.0471824674049518	-0.425622807033016	-0.444425144326488	-0.53842446369139	0.0896045406031155	-0.768232345057199	-0.526925136359911	0.665936288844931	0.63090310949197	1.45898924736462	0.488235287358782	0.530564249540943	-0.100598931871437	0.0471824674049518	-0.425622807033016	-0.183344060222814	-0.517614353480875	-0.47272206574723	0.429148875413886	0.424845125321914	-0.557859601219995	0.0503112608643512	0.665936288844931	0.63090310949197	1.45898924736462	0.488235287358782	0.530564249540943	-0.100598931871437	0.0471824674049518
0.707196750004824	1.43577453455852	0.395894103942553	0.525187771123952	0.427602195653452	0.0545231128898626	0.765662399458649	-0.570408325417675	-0.248747678773985	-0.555521572114914	0.197002456575185	0.023573384200552	0.964072714390825	0.271699690492306	-0.113924803318526	0.707196750004824	1.43577453455852	0.395894103942553	0.525187771123952	0.427602195653452	0.0545231128898626	0.765662399458649	-0.570408325417675	-0.72968498582143	-0.487849927093419	0.281186809396694	0.125797158870607	-0.112626742094764	0.707196750004824	1.43577453455852	0.395894103942553	0.525187771123952	0.427602195653452	0.0545231128898626	0.765662399458649	-0.570408325417675	-0.507517415687445	-1.09097924771612	-0.33294424319128	0.412473178938313	-0.260966343706981	0.271699690492306	-0.113924803318526	0.707196750004824	1.43577453455852	0.395894103942553	0.525187771123952	0.427602195653452	0.0545231128898626	0.765662399458649
1.39600901729753	0.304927116064847	0.515262468172742	0.289139477895942	-0.876255464168112	-0.818639224894248	0.295187711913909	-0.157936824936092	-0.961356826113702	-1.35416017036186	0.185959846442816	-0.373467174298635	-0.193840859836212	0.289336053537818	0.396284812217429	1.39600901729753	0.304927116064847	0.515262468172742	0.289139477895942	-0.876255464168112	-0.818639224894248	0.295187711913909	-0.157936824936092	-0.595818395420555	-1.41450803919845	-0.734093604764211	-0.349516598005135	-0.248246116139738	1.39600901729753	0.304927116064847	0.515262468172742	0.289139477895942	-0.876255464168112	-0.818639224894248	0.295187711913909	-0.157936824936092	-0.811572384602679	-0.426378418096656	-0.172815338087341	-0.0749673584758576	-0.902675128472052	0.289336053537818	0.396284812217429	1.39600901729753	0.304927116064847	0.515262468172742	0.289139477895942	-0.876255464168112	-0.818639224894248	0.295187711913909
0.216455328861503	0.50010782565442	0.145253810188742	-0.940774012649723	-0.367209961660969	-0.447961942084351	-1.85669466485426	-0.444360797619499	-1.39831758662426	0.28147906864246	-0.535153522094723	0.108185854420556	-0.73905937709474	0.392366609260447	0.34162008398031	0.216455328861503	0.50010782565442	0.145253810188742	-0.940774012649723	-0.367209961660969	-0.447961942084351	-1.85669466485426	-0.444360797619499	0.336971166002131	0.0113262828960652	-0.676902274075639	0.476118459672826	0.377284672382874	0.216455328861503	0.50010782565442	0.145253810188742	-0.940774012649723	-0.367209961660969	-0.447961942084351	-1.85669466485426	-0.444360797619499	0.188888800511684	-0.598254537128205	-0.461974028352871	1.30964207588987	0.659638866022061	0.392366609260447	0.34162008398031	0.216455328861503	0.50010782565442	0.145253810188742	-0.940774012649723	-0.367209961660969	-0.447961942084351	-1.85669466485426
0.479107515542121	-0.00228552886070563	-0.992652907879311	-0.383541455844999	-1.10956573607824	-0.79867351659984	-0.824693362302419	-0.064564998739111	-0.623358932056531	1.6692181672639	0.865522740241873	0.525765618585697	0.372249163495647	1.16447834506306	0.560832251164665	0.479107515542121	-0.00228552886070563	-0.992652907879311	-0.383541455844999	-1.10956573607824	-0.79867351659984	-0.824693362302419	-0.064564998739111	0.761485245128208	1.39740302537386	1.10455924678604	0.997673965862117	0.687156990920229	0.479107515542121	-0.00228552886070563	-0.992652907879311	-0.383541455844999	-1.10956573607824	-0.79867351659984	-0.824693362302419	-0.064564998739111	0.313238245949904	0.19564245435622	0.00818203841253545	0.541326342092573	1.78707551624071	1.16447834506306	0.560832251164665	0.479107515542121	-0.00228552886070563	-0.992652907879311	-0.383541455844999	-1.10956573607824	-0.79867351659984	-0.824693362302419
-0.15163273372976	-1.0317385709325	-0.401929804179956	-1.181578499265	-1.10921135689691	-1.23439122007714	0.487815467017021	-0.017106094371938	1.5176229485887	0.130096866623756	0.939561739408748	0.508968868013327	1.44313222681512	0.194464561924581	0.3155538711035	-0.15163273372976	-1.0317385709325	-0.401929804179956	-1.181578499265	-1.10921135689691	-1.23439122007714	0.487815467017021	-0.017106094371938	-0.323675519407773	1.31585495836135	0.602505395171375	0.216806470068841	0.254522950404062	-0.15163273372976	-1.0317385709325	-0.401929804179956	-1.181578499265	-1.10921135689691	-1.23439122007714	0.487815467017021	-0.017106094371938	0.162444266090055	0.898466646407813	0.559435637112768	-0.626659323583034	0.964636085361388	0.194464561924581	0.3155538711035	-0.15163273372976	-1.0317385709325	-0.401929804179956	-1.181578499265	-1.10921135689691	-1.23439122007714	0.487815467017021
-1.05807397296105	-0.4225105717869	-1.24213303275886	-1.01158629119107	-0.195859517027025	0.195789775085159	-0.643181334663725	0.154489833003625	1.53767610438283	-0.782419776070084	-0.0530874695537836	1.32026866942206	-0.0970037537228777	0.0630124138977897	0.146048462325403	-1.05807397296105	-0.4225105717869	-1.24213303275886	-1.01158629119107	-0.195859517027025	0.195789775085159	-0.643181334663725	0.154489833003625	-0.12256511346666	0.298914669368928	-0.603981736469489	0.225698414928252	0.812333527966358	-1.05807397296105	-0.4225105717869	-1.24213303275886	-1.01158629119107	-0.195859517027025	0.195789775085159	-0.643181334663725	0.154489833003625	0.436218501144627	1.20698340112135	1.33699868228837	-0.161675590614327	-0.99908464373511	0.0630124138977897	0.146048462325403	-1.05807397296105	-0.4225105717869	-1.24213303275886	-1.01158629119107	-0.195859517027025	0.195789775085159	-0.643181334663725
-0.44530125272492	-1.29008844105492	-0.904668483597981	-0.162264080958539	-0.667342270579192	-0.469905896473351	0.0636459943635129	0.420506247959131	-0.430045934844727	0.0238497004492846	0.0818055515487864	0.213425148449773	-0.136021279402529	0.186202444991917	0.104112294847816	-0.44530125272492	-1.29008844105492	-0.904668483597981	-0.162264080958539	-0.667342270579192	-0.469905896473351	0.0636459943635129	0.420506247959131	0.0506062422719115	-0.41700709558443	0.873931578299727	0.17666096274215	0.211466191051787	-0.44530125272492	-1.29008844105492	-0.904668483597981	-0.162264080958539	-0.667342270579192	-0.469905896473351	0.0636459943635129	0.420506247959131	-0.195717175653592	1.00506317804506	0.795854874278786	0.231389928074363	-0.624694235886994	0.186202444991917	0.104112294847816	-0.44530125272492	-1.29008844105492	-0.904668483597981	-0.162264080958539	-0.667342270579192	-0.469905896473351	0.0636459943635129
-1.32445837156529	-0.790036284643756	-0.131985323022112	-0.593419998503987	0.589433893914767	0.337167707283491	1.41006978509399	0.160046023226596	0.609158398761297	1.5833898088448	0.943140098115087	-0.82313971577634	0.938130705146818	-0.964639152310343	-0.718055465126515	-1.32445837156529	-0.790036284643756	-0.131985323022112	-0.593419998503987	0.589433893914767	0.337167707283491	1.41006978509399	0.160046023226596	0.336838799856759	-0.470225146313148	0.868070849083982	-0.640085201949119	-0.32291620360801	-1.32445837156529	-0.790036284643756	-0.131985323022112	-0.593419998503987	0.589433893914767	0.337167707283491	1.41006978509399	0.160046023226596	0.170973889767834	-0.437588898854695	-0.0833849710456213	0.24628588852195	0.475573487960904	-0.964639152310343	-0.718055465126515	-1.32445837156529	-0.790036284643756	-0.131985323022112	-0.593419998503987	0.589433893914767	0.337167707283491	1.41006978509399
-0.669341410973619	-0.104779887962124	-0.509383679179363	0.721594411506387	0.744119309745317	1.58826762878867	1.11391794836232	0.656961881894123	0.746396154477121	0.928776937015988	0.337941259352849	-0.193100133008487	-1.17767015074584	-0.638911844638931	-0.404695676396306	-0.669341410973619	-0.104779887962124	-0.509383679179363	0.721594411506387	0.744119309745317	1.58826762878867	1.11391794836232	0.656961881894123	1.46524829839992	-0.686425671438906	0.010164190094276	-1.12869707271512	-0.0623059544833588	-0.669341410973619	-0.104779887962124	-0.509383679179363	0.721594411506387	0.744119309745317	1.58826762878867	1.11391794836232	0.656961881894123	0.620425870224479	-0.830148964050748	0.00866437854941909	-0.127303337970375	-0.74342757019	-0.638911844638931	-0.404695676396306	-0.669341410973619	-0.104779887962124	-0.509383679179363	0.721594411506387	0.744119309745317	1.58826762878867	1.11391794836232
-0.0803025545517698	-0.415862274526007	0.84429116463486	0.732631243412149	0.610963659030748	0.501584561514051	0.0706333511890019	0.267125825403078	-1.29744133606481	-1.31438431841593	-1.75143136058177	-0.377737505221012	-1.69184536774097	-0.119854509819245	-0.47452211070635	-0.0803025545517698	-0.415862274526007	0.84429116463486	0.732631243412149	0.610963659030748	0.501584561514051	0.0706333511890019	0.267125825403078	0.0543552920821256	0.727555456990049	-0.0749095295442359	1.36195211316592	-0.760246573588255	-0.0803025545517698	-0.415862274526007	0.84429116463486	0.732631243412149	0.610963659030748	0.501584561514051	0.0706333511890019	0.267125825403078	0.392768921075528	-0.648869442072429	-1.14664956329644	0.540917911336262	-0.649876243705742	-0.119854509819245	-0.47452211070635	-0.0803025545517698	-0.415862274526007	0.84429116463486	0.732631243412149	0.610963659030748	0.501584561514051	0.0706333511890019
-0.313663896953399	0.956065930640223	0.715896038822687	0.680311278180689	1.43223683680957	1.28920489929648	-0.173478580366819	-0.0578231390693829	-0.609781607026169	-0.731770263907476	-0.838260847004131	-0.403915479384814	0.280910529789721	-0.29057048616583	-0.748906470055855	-0.313663896953399	0.956065930640223	0.715896038822687	0.680311278180689	1.43223683680957	1.28920489929648	-0.173478580366819	-0.0578231390693829	-1.00205690068096	1.15774810592973	-1.19181794079657	2.57068354993988	-0.560349231951575	-0.313663896953399	0.956065930640223	0.715896038822687	0.680311278180689	1.43223683680957	1.28920489929648	-0.173478580366819	-0.0578231390693829	0.175568035038472	0.100431556638317	-1.21370607986726	0.11921137425573	0.340558245452311	-0.29057048616583	-0.748906470055855	-0.313663896953399	0.956065930640223	0.715896038822687	0.680311278180689	1.43223683680957	1.28920489929648	-0.173478580366819
1.05562875522833	0.69480181826311	0.74764215583656	1.39453391592863	0.298494753149605	0.795973166438442	-0.149507000270973	0.268489819408079	0.712362660534993	-0.0894858771792666	0.577746452672052	-0.778353504952086	0.596783733965038	0.106012414328976	0.232946449094963	1.05562875522833	0.69480181826311	0.74764215583656	1.39453391592863	0.298494753149605	0.795973166438442	-0.149507000270973	0.268489819408079	0.0809293290978038	-0.570625417257387	-1.31137236734825	-1.89026354729796	-0.286605150207664	1.05562875522833	0.69480181826311	0.74764215583656	1.39453391592863	0.298494753149605	0.795973166438442	-0.149507000270973	0.268489819408079	-0.517384982558873	0.866399831963825	0.00598795945097441	-1.9800243766322	0.164111601417797	0.106012414328976	0.232946449094963	1.05562875522833	0.69480181826311	0.74764215583656	1.39453391592863	0.298494753149605	0.795973166438442	-0.149507000270973
0.670247960361368	0.811784020347425	1.34066502656185	0.202463234334741	0.422309614766363	-0.482264443514275	-1.15790292488672	-0.636670925068195	0.270951189142901	-0.551130628183078	-0.366028509674347	-0.858343862134846	-0.273413494007102	1.0865271453453	0.126705566456954	0.670247960361368	0.811784020347425	1.34066502656185	0.202463234334741	0.422309614766363	-0.482264443514275	-1.15790292488672	-0.636670925068195	0.00344385916238255	-0.634472640788997	-0.288170979166103	-3.4000228097957	-0.280073694015827	0.670247960361368	0.811784020347425	1.34066502656185	0.202463234334741	0.422309614766363	-0.482264443514275	-1.15790292488672	-0.636670925068195	-0.460678487856152	-0.502545075138324	0.194028898065881	-1.23778112157246	-0.430270827940915	1.0865271453453	0.126705566456954	0.670247960361368	0.811784020347425	1.34066502656185	0.202463234334741	0.422309614766363	-0.482264443514275	-1.15790292488672
0.871539805540798	1.27128517650447	0.109858711604928	0.402493337813246	-0.0044463037624328	-0.465368970278989	-0.0327780835397819	-0.544699083776312	-0.874509253467849	-0.221878763328893	-0.110419555066381	0.733976838871652	-0.443186419880828	0.362732306107882	0.338060236204573	0.871539805540798	1.27128517650447	0.109858711604928	0.402493337813246	-0.0044463037624328	-0.465368970278989	-0.0327780835397819	-0.544699083776312	-0.987997782796929	-0.847356987439109	0.566597060013965	-0.0353147279429868	0.244658946290506	0.871539805540798	1.27128517650447	0.109858711604928	0.402493337813246	-0.0044463037624328	-0.465368970278989	-0.0327780835397819	-0.544699083776312	-0.874509253467762	-1.02811986179433	0.326231816670822	0.733976838871569	-0.724999515552074	0.362732306107882	0.338060236204573	0.871539805540798	1.27128517650447	0.109858711604928	0.402493337813246	-0.0044463037624328	-0.465368970278989	-0.0327780835397819
1.18726744719204	0.0216839917783885	0.377306871940049	-0.151247797986999	-1.0826533988804	-1.33869828403063	0.988229647865007	-0.323621286322093	-0.821649416306542	-0.139382047833314	0.14366024440604	1.5925160966908	0.504268550203483	-2.61803854080751	0.836795167722394	1.18726744719204	0.0216839917783885	0.377306871940049	-0.151247797986999	-1.0826533988804	-1.33869828403063	0.988229647865007	-0.323621286322093	-1.13876380609507	-1.12774982919645	0.410096752792171	1.17250147005912	0.19497578843797	1.18726744719204	0.0216839917783885	0.377306871940049	-0.151247797986999	-1.0826533988804	-1.33869828403063	0.988229647865007	-0.323621286322093	-0.815037922743903	-0.156601005208391	-0.104612558027237	1.15908433519242	0.750770650032207	-2.61803854080751	0.836795167722394	1.18726744719204	0.0216839917783885	0.377306871940049	-0.151247797986999	-1.0826533988804	-1.33869828403063	0.988229647865007
-0.0611930873277591	0.346267767448216	-0.298417238355168	-1.11134562311158	-0.44563263788237	-1.11969838702407	-1.06198549856823	-0.72736269081673	-0.0517797788177298	0.424654588056559	0.00696334069942545	0.68066649833654	0.397591293247578	-0.920962552288656	0.316522263994954	-0.0611930873277591	0.346267767448216	-0.298417238355168	-1.11134562311158	-0.44563263788237	-1.11969838702407	-1.06198549856823	-0.72736269081673	0.454220369500884	0.209273059357727	-0.0991185173561623	0.654390891235012	0.544048354343775	-0.0611930873277591	0.346267767448216	-0.298417238355168	-1.11134562311158	-0.44563263788237	-1.11969838702407	-1.06198549856823	-0.72736269081673	0.791690810871272	0.29767691921047	0.183613886754037	0.238276556402563	0.914111230398637	-0.920962552288656	0.316522263994954	-0.0611930873277591	0.346267767448216	-0.298417238355168	-1.11134562311158	-0.44563263788237	-1.11969838702407	-1.06198549856823
0.308994823379476	-0.44406698091069	-1.12683341498167	-0.459399151659107	-1.25221751995069	-1.06729113978076	-0.958831064818955	0.00261130856253892	-0.281810919685836	0.574479362567145	0.516015027587689	-1.36071398986966	0.425889906339464	3.48358223148265	0.368681509496028	0.308994823379476	-0.44406698091069	-1.12683341498167	-0.459399151659107	-1.25221751995069	-1.06729113978076	-0.958831064818955	0.00261130856253892	0.943866344340295	0.945186431021782	0.985793256416582	0.582328991717918	0.417050493746842	0.308994823379476	-0.44406698091069	-1.12683341498167	-0.459399151659107	-1.25221751995069	-1.06729113978076	-0.958831064818955	0.00261130856253892	0.0588502127085562	0.0347537199048661	0.704454577458693	-0.35037510937893	-0.38010855764719	3.48358223148265	0.368681509496028	0.308994823379476	-0.44406698091069	-1.12683341498167	-0.459399151659107	-1.25221751995069	-1.06729113978076	-0.958831064818955
-0.586306102350127	-1.12946692945916	-0.475131345890471	-1.28683889706178	-0.806348750883676	-0.362763357714224	0.488249347871888	0.22002964052487	0.748374991068834	0.0322925509579023	0.230763533073915	-0.894827799200179	1.17261326885043	1.98891112291722	0.0179594413169645	-0.586306102350127	-1.12946692945916	-0.475131345890471	-1.28683889706178	-0.806348750883676	-0.362763357714224	0.488249347871888	0.22002964052487	-0.17888727826844	0.855998111940686	0.573094881423007	0.858085927842994	0.118144005658159	-0.586306102350127	-1.12946692945916	-0.475131345890471	-1.28683889706178	-0.806348750883676	-0.362763357714224	0.488249347871888	0.22002964052487	-0.580950696593767	-0.593209962694689	-0.487606128036376	1.15337041170307	0.615639817200602	1.98891112291722	0.0179594413169645	-0.586306102350127	-1.12946692945916	-0.475131345890471	-1.28683889706178	-0.806348750883676	-0.362763357714224	0.488249347871888
-1.11977471397519	-0.492738068767497	-1.30767574154425	-0.682670260365012	-0.0368788289139446	0.823223697479929	0.302801250426913	0.416392234347947	1.25662578593684	-0.0955499155059257	0.101154650255808	1.64647663628406	-0.306237372680981	-0.945319012790974	-0.262094031432502	-1.11977471397519	-0.492738068767497	-1.30767574154425	-0.682670260365012	-0.0368788289139446	0.823223697479929	0.302801250426913	0.416392234347947	0.195268829193496	0.184032026338439	-0.882463395614526	0.198178229702762	0.496214765930277	-1.11977471397519	-0.492738068767497	-1.30767574154425	-0.682670260365012	-0.0368788289139446	0.823223697479929	0.302801250426913	0.416392234347947	1.01073924475909	1.2421945901135	-0.524877602641714	0.886731770835826	0.984030530293098	-0.945319012790974	-0.262094031432502	-1.11977471397519	-0.492738068767497	-1.30767574154425	-0.682670260365012	-0.0368788289139446	0.823223697479929	0.302801250426913
-0.512007821395475	-1.3140503312506	-0.554061380021112	-0.00759366863071764	-0.380677540578077	0.165827157494085	0.202129990747337	0.703612017177699	-0.0635598365938885	-0.209464800448909	0.170087145143353	0.89760730363667	-0.569574652679619	-0.946396292357225	-0.283555494134389	-0.512007821395475	-1.3140503312506	-0.554061380021112	-0.00759366863071764	-0.380677540578077	0.165827157494085	0.202129990747337	0.703612017177699	0.189069323548705	0.355160889809254	-0.184598723905118	-0.478875640048348	-0.224698637994355	-0.512007821395475	-1.3140503312506	-0.554061380021112	-0.00759366863071764	-0.380677540578077	0.165827157494085	0.202129990747337	0.703612017177699	1.35731577678878	2.06874358060199	0.612901589401244	-0.830856621431372	-0.274278316127941	-0.946396292357225	-0.283555494134389	-0.512007821395475	-1.3140503312506	-0.554061380021112	-0.00759366863071764	-0.380677540578077	0.165827157494085	0.202129990747337
-1.30547976850163	-0.422276654411075	0.0184499073399897	-0.284492448767213	0.968202551245241	1.45809212436726	0.461740962736758	0.484951021564129	0.095629667317003	0.852441492702825	0.516779920796558	-0.325133889805725	0.353527855444575	-0.542321050302936	-0.636712492626714	-1.30547976850163	-0.422276654411075	0.0184499073399897	-0.284492448767213	0.968202551245241	1.45809212436726	0.461740962736758	0.484951021564129	0.534519115191296	0.828377772853746	0.640908455412178	0.198500021299617	-0.175315019902418	-1.30547976850163	-0.422276654411075	0.0184499073399897	-0.284492448767213	0.968202551245241	1.45809212436726	0.461740962736758	0.484951021564129	0.256805415851914	-0.719611787976142	1.47889859803277	-0.542915282985443	-0.914469337971843	-0.542321050302936	-0.636712492626714	-1.30547976850163	-0.422276654411075	0.0184499073399897	-0.284492448767213	0.968202551245241	1.45809212436726	0.461740962736758
-0.289074037467409	0.0416969980083128	-0.180708457811916	1.07060472096174	0.752362320975017	1.18645331279186	0.658076889407762	0.507275179819114	-0.157551314549101	1.05129665430876	0.462980386798606	-0.175375607986139	-1.0337024802756	-0.725175168901344	-0.151140292450116	-0.289074037467409	0.0416969980083128	-0.180708457811916	1.07060472096174	0.752362320975017	1.18645331279186	0.658076889407762	0.507275179819114	1.46983907730178	-0.456298717102462	0.953863080241385	-0.401248022927578	0.0378050089878722	-0.289074037467409	0.0416969980083128	-0.180708457811916	1.07060472096174	0.752362320975017	1.18645331279186	0.658076889407762	0.507275179819114	-0.835902643444043	-1.20665728454434	0.983795658015531	-0.29129235181754	-0.497886209157427	-0.725175168901344	-0.151140292450116	-0.289074037467409	0.0416969980083128	-0.180708457811916	1.07060472096174	0.752362320975017	1.18645331279186	0.658076889407762
0.0626649542406313	-0.070357382622771	1.15976642280378	0.722430145942514	0.772328498358941	-0.459674242167779	-0.336781981274182	-0.206215597029503	-0.415779050774859	-0.202714220523213	-0.665971450543625	-0.888375477403269	-1.25022468350658	-0.726872995250376	-0.341403255479334	0.0626649542406313	-0.070357382622771	1.15976642280378	0.722430145942514	0.772328498358941	-0.459674242167779	-0.336781981274182	-0.206215597029503	-0.389564006875563	-0.835902735459298	-0.18134893755221	-0.629621203018445	-0.713007026059613	0.0626649542406313	-0.070357382622771	1.15976642280378	0.722430145942514	0.772328498358941	-0.459674242167779	-0.336781981274182	-0.206215597029503	-0.256219719014099	0.273753755642411	-1.37141717914226	-0.0210755642638673	-0.0370104371877477	-0.726872995250376	-0.341403255479334	0.0626649542406313	-0.070357382622771	1.15976642280378	0.722430145942514	0.772328498358941	-0.459674242167779	-0.336781981274182
0.0453795568269857	1.23470255975759	0.689105470270246	0.826708876538709	1.26903758877108	0.847535772121099	-0.433386702856644	-0.269050441120626	0.760176001816817	-0.666664880801983	-0.656309386020031	-0.970709749008241	0.117666570565474	0.298465434052929	-0.270043399295591	0.0453795568269857	1.23470255975759	0.689105470270246	0.826708876538709	1.26903758877108	0.847535772121099	-0.433386702856644	-0.269050441120626	-1.67834627551001	-0.623911537066816	-1.69073959403743	0.187773674074809	-0.230100704784528	0.0453795568269857	1.23470255975759	0.689105470270246	0.826708876538709	1.26903758877108	0.847535772121099	-0.433386702856644	-0.269050441120626	0.328000546180218	0.101534174786859	-2.02395458818408	-0.0652950902516071	-1.10840384173781	0.298465434052929	-0.270043399295591	0.0453795568269857	1.23470255975759	0.689105470270246	0.826708876538709	1.26903758877108	0.847535772121099	-0.433386702856644
1.29463833313606	0.65332766122887	0.876300911431821	1.18684487272292	-0.00504398158456892	-0.33147517038931	1.1823028328607	-0.245029790342778	0.277607264996533	-1.55959711873649	-1.08675194442891	-0.469844661539519	0.711753473162219	0.197188409959338	0.41283548929822	1.29463833313606	0.65332766122887	0.876300911431821	1.18684487272292	-0.00504398158456892	-0.33147517038931	1.1823028328607	-0.245029790342778	-0.663513399342131	-0.479823993750371	-0.788478888982216	-0.491376363293835	-0.259067362724483	1.29463833313606	0.65332766122887	0.876300911431821	1.18684487272292	-0.00504398158456892	-0.33147517038931	1.1823028328607	-0.245029790342778	-0.547252856199633	-0.894167592374988	-0.954101678625209	-0.856317086661319	-0.552548181491205	0.197188409959338	0.41283548929822	1.29463833313606	0.65332766122887	0.876300911431821	1.18684487272292	-0.00504398158456892	-0.33147517038931	1.1823028328607
0.616000197980103	0.91997358589109	1.09082542477134	-0.0951687447027406	0.272742469734687	-1.12096333354906	0.482516395392679	-0.936380773041547	-1.18094450116158	-0.895938117094209	-1.05824531728981	0.384076391190961	0.256841926754317	-0.138034570227414	-0.103854972963431	0.616000197980103	0.91997358589109	1.09082542477134	-0.0951687447027406	0.272742469734687	-1.12096333354906	0.482516395392679	-0.936380773041547	0.190607812442159	0.532639245167485	-0.0367852137632712	-0.279238713486807	-0.443689449725161	0.616000197980103	0.91997358589109	1.09082542477134	-0.0951687447027406	0.272742469734687	-1.12096333354906	0.482516395392679	-0.936380773041547	-0.347655219648153	-0.559626358646918	0.558736417519943	-0.441927427293784	1.22272087966036	-0.138034570227414	-0.103854972963431	0.616000197980103	0.91997358589109	1.09082542477134	-0.0951687447027406	0.272742469734687	-1.12096333354906	0.482516395392679
0.956625309002891	0.982184011225097	-0.179047492375051	0.239325969280977	-0.439213446410132	0.525980474521197	-1.12544248190666	-0.0585438402977426	-1.45870365488677	0.872430776640802	1.16381578669328	0.592073746993868	-0.199635190165299	0.774516660023317	0.349909982703264	0.956625309002891	0.982184011225097	-0.179047492375051	0.239325969280977	-0.439213446410132	0.525980474521197	-1.12544248190666	-0.0585438402977426	0.229382043201926	0.0366554931465829	0.295017624266085	0.161254393670913	0.181980493828001	0.956625309002891	0.982184011225097	-0.179047492375051	0.239325969280977	-0.439213446410132	0.525980474521197	-1.12544248190666	-0.0585438402977426	-0.410383725652309	0.616034055364221	1.39633832898417	0.300205617606907	0.598760755191716	0.774516660023317	0.349909982703264	0.956625309002891	0.982184011225097	-0.179047492375051	0.239325969280977	-0.439213446410132	0.525980474521197	-1.12544248190666
0.862302874470463	-0.25599148233481	0.200275874451307	-0.57973513731265	-1.18168308998476	-0.21055530990395	-1.64240030354057	-0.0122726912029673	0.0897066896569997	0.286094016963012	0.990515845607512	-0.17532648194284	0.515237317969022	0.154611938436511	0.623124051980808	0.862302874470463	-0.25599148233481	0.200275874451307	-0.57973513731265	-1.18168308998476	-0.21055530990395	-1.64240030354057	-0.0122726912029673	-0.249469895750964	-0.643927140654988	0.609124517748325	-0.182405290598751	0.183657234365875	0.862302874470463	-0.25599148233481	0.200275874451307	-0.57973513731265	-1.18168308998476	-0.21055530990395	-1.64240030354057	-0.0122726912029673	-0.441806132656446	-0.521864974990959	-0.39595846907877	0.92936035565903	0.138709608401718	0.154611938436511	0.623124051980808	0.862302874470463	-0.25599148233481	0.200275874451307	-0.57973513731265	-1.18168308998476	-0.21055530990395	-1.64240030354057
-0.325471479703135	0.155370477377443	-0.715494956651092	-1.17241674650172	-0.49017556944719	-0.777040935576053	-0.898351734098404	-0.384124762211173	0.937955470252202	-0.173568438776503	-0.306310799823541	0.501225973861978	0.203916804532331	0.00790647846537151	0.0652763445917957	-0.325471479703135	0.155370477377443	-0.715494956651092	-1.17241674650172	-0.49017556944719	-0.777040935576053	-0.898351734098404	-0.384124762211173	0.128239478524304	-0.283551190975047	0.068062561667759	0.299490697550557	0.51670946508967	-0.325471479703135	0.155370477377443	-0.715494956651092	-1.17241674650172	-0.49017556944719	-0.777040935576053	-0.898351734098404	-0.384124762211173	0.456997234840477	-0.770530020453377	-0.585867933429697	0.564993922325436	0.150529339227667	0.00790647846537151	0.0652763445917957	-0.325471479703135	0.155370477377443	-0.715494956651092	-1.17241674650172	-0.49017556944719	-0.777040935576053	-0.898351734098404
0.104515505854323	-0.84468185567652	-1.15072822952566	-0.500288189476866	-1.2741946057269	-0.0469781813916006	1.00430248954168	0.595020164896021	-0.396865263957892	0.261467608393398	0.120589569710521	0.778098551285944	-0.0775775013662012	0.620502181740769	0.490222601880418	0.104515505854323	-0.84468185567652	-1.15072822952566	-0.500288189476866	-1.2741946057269	-0.0469781813916006	1.00430248954168	0.595020164896021	-0.182949320849504	0.475017293447676	0.221694885806993	0.365404581544081	0.553639102783583	0.104515505854323	-0.84468185567652	-1.15072822952566	-0.500288189476866	-1.2741946057269	-0.0469781813916006	1.00430248954168	0.595020164896021	-0.0339641159049998	1.16725045679703	0.976665419367876	-0.114179820941756	0.329742965024294	0.620502181740769	0.490222601880418	0.104515505854323	-0.84468185567652	-1.15072822952566	-0.500288189476866	-1.2741946057269	-0.0469781813916006	1.00430248954168
-0.965555455770625	-1.11742650946064	-0.511946957737765	-1.26739470831775	-0.428096331226732	-0.290979244816065	0.680114456242367	0.148355066821156	0.204494946727547	0.560405902399771	0.408520997113327	0.187081836930359	0.556923345782693	-0.0848714715232206	0.139743812235858	-0.965555455770625	-1.11742650946064	-0.511946957737765	-1.26739470831775	-0.428096331226732	-0.290979244816065	0.680114456242367	0.148355066821156	-0.444067670306014	1.49542342324861	0.254043541614232	0.488457269103696	0.507227537301015	-0.965555455770625	-1.11742650946064	-0.511946957737765	-1.26739470831775	-0.428096331226732	-0.290979244816065	0.680114456242367	0.148355066821156	0.131323140259877	0.851952705010354	0.531894892442224	0.507684324024638	0.892114964492699	-0.0848714715232206	0.139743812235858	-0.965555455770625	-1.11742650946064	-0.511946957737765	-1.26739470831775	-0.428096331226732	-0.290979244816065	0.680114456242367
-1.07346215110853	-0.524841655231706	-1.24586427734621	-0.29090208929933	0.120137162203604	-3.41610115296431	-0.159429732793605	-0.238850866873734	1.22901173233907	0.525792378670192	0.352491484997433	-0.0773359416813487	-0.0836522835395698	0.0412734909351394	-0.230929873559913	-1.07346215110853	-0.524841655231706	-1.24586427734621	-0.29090208929933	0.120137162203604	-3.41610115296431	-0.159429732793605	-0.238850866873734	1.20440677325781	0.243035776829082	0.428705145004489	0.454039525839924	0.463477642399845	-1.07346215110853	-0.524841655231706	-1.24586427734621	-0.29090208929933	0.120137162203604	-3.41610115296431	-0.159429732793605	-0.238850866873734	0.774008133764289	0.411083072701336	0.265981074896871	-0.208424280683746	-0.489419272521119	0.0412734909351394	-0.230929873559913	-1.07346215110853	-0.524841655231706	-1.24586427734621	-0.29090208929933	0.120137162203604	-3.41610115296431	-0.159429732793605
-0.538553405662541	-1.20946530780457	-0.15358801074098	0.143204329958074	-0.0510324795394811	-2.23327212539475	0.467861213457825	0.353217457689921	0.359054045690242	0.326813642167873	0.146357076943256	-0.419307484865083	0.253411327462435	0.0230901733878726	-0.270550145693181	-0.538553405662541	-1.20946530780457	-0.15358801074098	0.143204329958074	-0.0510324795394811	-2.23327212539475	0.467861213457825	0.353217457689921	1.01435656348029	-0.833367015892999	0.557525036951034	0.104577035807462	-0.388314024258719	-0.538553405662541	-1.20946530780457	-0.15358801074098	0.143204329958074	-0.0510324795394811	-2.23327212539475	0.467861213457825	0.353217457689921	0.496623971584154	0.517571764427616	0.43166462879254	-0.30545074826613	-1.41005746716981	0.0230901733878726	-0.270550145693181	-0.538553405662541	-1.20946530780457	-0.15358801074098	0.143204329958074	-0.0510324795394811	-2.23327212539475	0.467861213457825
-1.15827462998514	-0.0179019462174332	0.163493063601664	0.0583166239553015	1.25080535912922	6.63380375252882	0.508169091067086	0.245020058895291	0.0342516105716257	0.683795503121862	0.461396204334901	0.446215490834491	0.329989797702542	-0.420200245038751	-0.635244935046683	-1.15827462998514	-0.0179019462174332	0.163493063601664	0.0583166239553015	1.25080535912922	6.63380375252882	0.508169091067086	0.245020058895291	-0.110422408687513	0.255163803054754	-0.406936397460124	0.226034795342669	-0.205767297899466	-1.15827462998514	-0.0179019462174332	0.163493063601664	0.0583166239553015	1.25080535912922	6.63380375252882	0.508169091067086	0.245020058895291	0.622998377268317	-0.360370586175914	-0.146522617414899	0.863637449259998	-0.408475126237907	-0.420200245038751	-0.635244935046683	-1.15827462998514	-0.0179019462174332	0.163493063601664	0.0583166239553015	1.25080535912922	6.63380375252882	0.508169091067086
0.114474557763722	0.181591807476111	0.171901643477282	1.31340744837206	0.692843186367393	5.94907076375222	0.482330554186245	-0.0719078337277242	-0.15770248248555	-0.68516578554134	-0.11488094657367	0.12553073609737	-1.37197533077034	-0.350468856521559	-0.453153844856021	0.114474557763722	0.181591807476111	0.171901643477282	1.31340744837206	0.692843186367393	5.94907076375222	0.482330554186245	-0.0719078337277242	-0.205873213450598	0.369995884713634	-0.27635597589641	-0.541945466711189	-0.576075865050267	0.114474557763722	0.181591807476111	0.171901643477282	1.31340744837206	0.692843186367393	5.94907076375222	0.482330554186245	-0.0719078337277242	-0.287263962030581	-0.472172595808718	-0.99762671894627	-0.618580858713178	0.749062574118284	-0.350468856521559	-0.453153844856021	0.114474557763722	0.181591807476111	0.171901643477282	1.31340744837206	0.692843186367393	5.94907076375222	0.482330554186245
0.198123600993262	0.288389704789317	1.3603520358033	0.648247296995843	0.865258955394016	-2.79596231475538	-0.120380485926997	0.741126896487214	0.0540396478246975	-1.68989835273341	-1.52559543764826	-1.40829329257037	-1.37838657093687	-0.581819868224697	-0.606723994923193	0.198123600993262	0.288389704789317	1.3603520358033	0.648247296995843	0.865258955394016	-2.79596231475538	-0.120380485926997	0.741126896487214	-0.489833884755887	-0.094446827145124	-0.221669040205667	-0.582493119490122	-1.10593144916917	0.198123600993262	0.288389704789317	1.3603520358033	0.648247296995843	0.865258955394016	-2.79596231475538	-0.120380485926997	0.741126896487214	-1.1708367425855	-0.48278726984344	-0.785497140212117	-1.51900677939659	0.837892309161029	-0.581819868224697	-0.606723994923193	0.198123600993262	0.288389704789317	1.3603520358033	0.648247296995843	0.865258955394016	-2.79596231475538	-0.120380485926997
0.406344744474665	1.39122636488594	0.602370244867376	0.89863264530067	0.981136351836513	-3.11880208386231	-0.411976624425761	2.07472569018004	-0.264554029891712	-0.0958608594876794	-0.761012883836795	-0.940972879070155	-0.12351655987626	-0.225474037233261	-0.0651739961956848	0.406344744474665	1.39122636488594	0.602370244867376	0.89863264530067	0.981136351836513	-3.11880208386231	-0.411976624425761	2.07472569018004	0.0405722615314851	-0.414347110098499	-0.496530431274355	-0.31029118296467	-0.0180055116553061	0.406344744474665	1.39122636488594	0.602370244867376	0.89863264530067	0.981136351836513	-3.11880208386231	-0.411976624425761	2.07472569018004	-0.346342155302801	-0.379723772604994	0.384501486512047	-0.0803584114121048	-0.784252290684227	-0.225474037233261	-0.0651739961956848	0.406344744474665	1.39122636488594	0.602370244867376	0.89863264530067	0.981136351836513	-3.11880208386231	-0.411976624425761
1.40584784323822	0.556097456595187	0.924848186852451	0.862597447720844	-0.300674674707671	-0.146719473610279	0.14616027498677	-0.839040851661037	-1.38531489725591	0.382293613610606	-0.111643240595465	-0.164571994660999	1.034054626264	-0.19173776328033	0.439648994309712	1.40584784323822	0.556097456595187	0.924848186852451	0.862597447720844	-0.300674674707671	-0.146719473610279	0.14616027498677	-0.839040851661037	-0.0446008321418025	-0.484199298475207	-0.432629772503619	-0.838447262194733	-0.18646295953054	1.40584784323822	0.556097456595187	0.924848186852451	0.862597447720844	-0.300674674707671	-0.146719473610279	0.14616027498677	-0.839040851661037	0.954787940195045	-0.249795615319651	-0.466699685581974	0.726962857064775	-1.20206857478685	-0.19173776328033	0.439648994309712	1.40584784323822	0.556097456595187	0.924848186852451	0.862597447720844	-0.300674674707671	-0.146719473610279	0.14616027498677
0.510236107137923	0.942940525958985	0.73397683887164	-0.37632982790256	0.0934514018313118	-0.114369616388122	-0.359938665389241	-4.15920208693927	-0.533522509280674	0.40136497704023	0.270710230778945	0.597994787429378	0.701198755331849	0.0327780835398382	0.163182005610254	0.510236107137923	0.942940525958985	0.73397683887164	-0.37632982790256	0.0934514018313118	-0.114369616388122	-0.359938665389241	-4.15920208693927	-0.693328516791186	-0.883431614048002	-1.40090887224979	-0.00740062398827485	0.000280192163771634	0.510236107137923	0.942940525958985	0.73397683887164	-0.37632982790256	0.0934514018313118	-0.114369616388122	-0.359938665389241	-4.15920208693927	0.562368920550948	-0.149314193981584	-0.349140789834365	-0.0569296589273152	-0.546091198646754	0.0327780835398382	0.163182005610254	0.510236107137923	0.942940525958985	0.73397683887164	-0.37632982790256	0.0934514018313118	-0.114369616388122	-0.359938665389241
0.952025957947945	0.596905046494198	-0.443645205690676	0.0487086078249286	-0.833908356942363	-0.804436222262809	-0.412024463613611	-0.839040851660765	0.445667599834439	0.111051068888105	1.06000911624934	0.840605771861976	-0.689935977273169	0.766389402108813	1.03292248391115	0.952025957947945	0.596905046494198	-0.443645205690676	0.0487086078249286	-0.833908356942363	-0.804436222262809	-0.412024463613611	-0.839040851660765	-0.613413273274449	-1.06993721527482	-0.087884960384114	0.254202460541171	1.05081622583824	0.952025957947945	0.596905046494198	-0.443645205690676	0.0487086078249286	-0.833908356942363	-0.804436222262809	-0.412024463613611	-0.839040851660765	-1.98512500442033	0.459701515227315	1.21060972666644	-0.881412495265272	0.170914441861171	0.766389402108813	1.03292248391115	0.952025957947945	0.596905046494198	-0.443645205690676	0.0487086078249286	-0.833908356942363	-0.804436222262809	-0.412024463613611
0.45313089159331	-0.502311090812173	-0.00130843931183339	-0.954050091785751	-1.16562591423665	-0.0829280677101332	-0.334818289092014	2.07472569017992	0.689116101239807	-0.971342478770604	-0.16136262268334	0.312015131236737	-0.0611780018595306	0.308450998426592	0.653915632523996	0.45313089159331	-0.502311090812173	-0.00130843931183339	-0.954050091785751	-1.16562591423665	-0.0829280677101332	-0.334818289092014	2.07472569017992	-0.453963502136098	1.31482327687016	2.31965707810591	0.141511897883189	0.473558718603621	0.45313089159331	-0.502311090812173	-0.00130843931183339	-0.954050091785751	-1.16562591423665	-0.0829280677101332	-0.334818289092014	2.07472569017992	-1.33075074993662	-0.139257015753847	-0.473614418911676	0.382180815287995	1.82406152212952	0.308450998426592	0.653915632523996	0.45313089159331	-0.502311090812173	-0.00130843931183339	-0.954050091785751	-1.16562591423665	-0.0829280677101332	-0.334818289092014
-0.552184212016921	-0.0565262818133987	-1.06474930435214	-1.12006121560195	-0.496913136310462	0.447245448136557	-0.516665021737533	0.741126896487102	0.406491044689229	-0.212510363299866	-0.451933407014351	0.686329430954609	1.03511883032868	0.607442709996616	-0.11515031631628	-0.552184212016921	-0.0565262818133987	-1.06474930435214	-1.12006121560195	-0.496913136310462	0.447245448136557	-0.516665021737533	0.741126896487102	0.576594717479595	1.47037258187914	1.31834036183353	0.832304058755856	0.141255515383219	-0.552184212016921	-0.0565262818133987	-1.06474930435214	-1.12006121560195	-0.496913136310462	0.447245448136557	-0.516665021737533	0.741126896487102	1.15882606855175	-0.256183805095497	-0.996701911104593	0.997423239884335	1.22953220576937	0.607442709996616	-0.11515031631628	-0.552184212016921	-0.0565262818133987	-1.06474930435214	-1.12006121560195	-0.496913136310462	0.447245448136557	-0.516665021737533
-0.11673183593266	-1.16445970321509	-1.06409787538468	-0.502271719413521	-1.17167245431533	-1.22383174572189	-0.149638020438366	-0.0719078337277301	-0.85417536504337	0.555222109677537	0.543234798589159	-0.0354083955923478	1.40901071148877	0.608276823271888	0.354287623680043	-0.11673183593266	-1.16445970321509	-1.06409787538468	-0.502271719413521	-1.17167245431533	-1.22383174572189	-0.149638020438366	-0.0719078337277301	0.549385814660294	-1.06532294250555	-0.73433056493506	0.446070315627859	0.279266500695284	-0.11673183593266	-1.16445970321509	-1.06409787538468	-0.502271719413521	-1.17167245431533	-1.22383174572189	-0.149638020438366	-0.0719078337277301	0.279106052515101	0.191822744145215	1.33896521607295	0.617241234241767	-0.0378747105616059	0.608276823271888	0.354287623680043	-0.11673183593266	-1.16445970321509	-1.06409787538468	-0.502271719413521	-1.17167245431533	-1.22383174572189	-0.149638020438366
-1.25177253507159	-0.998911660795603	-0.508470216765195	-1.12352943898125	-0.0120724728916021	-0.11556086646912	-0.0224258281560757	0.245020058895431	-0.389974502148338	0.458563408988219	0.439546498280591	-0.924556460935563	0.429079710860047	-0.323639334910228	-0.595142144493719	-1.25177253507159	-0.998911660795603	-0.508470216765195	-1.12352943898125	-0.0120724728916021	-0.11556086646912	-0.0224258281560757	0.245020058895431	-0.0824461666866126	-0.0168653061693032	-0.981076359157642	0.322513100825088	-0.265088890418833	-1.25177253507159	-0.998911660795603	-0.508470216765195	-1.12352943898125	-0.0120724728916021	-0.11556086646912	-0.0224258281560757	0.245020058895431	0.455164857869727	0.0143797963705035	1.49731827314534	1.0172234971754	0.213405946533459	-0.323639334910228	-0.595142144493719	-1.25177253507159	-0.998911660795603	-0.508470216765195	-1.12352943898125	-0.0120724728916021	-0.11556086646912	-0.0224258281560757
-0.925768628557326	-0.515013945243879	-1.06120696334385	0.124901423548131	0.262700392889096	0.755359741000904	1.31873072444392	0.353217457689946	0.97702512831371	0.713303453428373	0.370066963996484	-0.0707209146595573	-1.67223659602487	-0.0615064806958237	-0.943868857754463	-0.925768628557326	-0.515013945243879	-1.06120696334385	0.124901423548131	0.262700392889096	0.755359741000904	1.31873072444392	0.353217457689946	0.89883293573115	1.63630663448299	0.499755318299106	0.186961649289479	-1.19088513206888	-0.925768628557326	-0.515013945243879	-1.06120696334385	0.124901423548131	0.262700392889096	0.755359741000904	1.31873072444392	0.353217457689946	1.89561597854809	1.34688506302157	-0.289501050102983	-0.261326916248598	-0.822886122350222	-0.0615064806958237	-0.943868857754463	-0.925768628557326	-0.515013945243879	-1.06120696334385	0.124901423548131	0.262700392889096	0.755359741000904	1.31873072444392
-0.521323956870929	-0.985127598999352	0.257229828528009	0.278398916069704	0.290353387737051	-0.457106391601544	1.28926371513293	-0.238850866873888	1.36685405227828	0.953257141733983	0.189304144376033	0.960489731477647	-1.33726282500114	-0.49357737512608	-0.176749727552278	-0.521323956870929	-0.985127598999352	0.257229828528009	0.278398916069704	0.290353387737051	-0.457106391601544	1.28926371513293	-0.238850866873888	0.995885609820587	0.503306208220717	0.537536692279037	-0.273084328991222	0.151745491872199	-0.521323956870929	-0.985127598999352	0.257229828528009	0.278398916069704	0.290353387737051	-0.457106391601544	1.28926371513293	-0.238850866873888	0.751692927614076	1.03521172382419	-0.898749956639139	-1.01715554066563	-1.37842544220094	-0.49357737512608	-0.176749727552278	-0.521323956870929	-0.985127598999352	0.257229828528009	0.278398916069704	0.290353387737051	-0.457106391601544	1.28926371513293
-0.89592619012962	0.383351894137559	0.292084138405603	0.40221513958654	1.40994861364974	1.3786587439787	-1.04895093315621	0.148355066821217	0.274887702913592	0.383250013388063	-0.136324461360567	0.807889312853965	-0.231646519193939	-0.775281732918466	-0.24637225948671	-0.89592619012962	0.383351894137559	0.292084138405603	0.40221513958654	1.40994861364974	1.3786587439787	-1.04895093315621	0.148355066821217	0.149613683833893	-1.02050034765054	-0.565638740272639	-0.208054591122	2.8405809958669	-0.89592619012962	0.383351894137559	0.292084138405603	0.40221513958654	1.40994861364974	1.3786587439787	-1.04895093315621	0.148355066821217	-1.1657480175608	-1.0416194367663	0.450944329771689	-0.447521390456617	-0.401372355118543	-0.775281732918466	-0.24637225948671	-0.89592619012962	0.383351894137559	0.292084138405603	0.40221513958654	1.40994861364974	1.3786587439787	-1.04895093315621
0.50183521759581	0.304413537037795	0.514432834067764	1.42672811244252	0.573385105918733	1.29918785762963	-0.603786745725459	0.595020164896037	-1.34917674641432	-1.43432237013112	-0.791295154881937	-1.29765337103387	0.266693136562886	-0.273119387451508	-0.133831183287862	0.50183521759581	0.304413537037795	0.514432834067764	1.42672811244252	0.573385105918733	1.29918785762963	-0.603786745725459	0.595020164896037	-0.84822261940532	-0.705168785467467	0.244228407580366	-0.609090102408294	-0.00587811330663845	0.50183521759581	0.304413537037795	0.514432834067764	1.42672811244252	0.573385105918733	1.29918785762963	-0.603786745725459	0.595020164896037	-1.51381402285652	-0.585220074978144	0.126900447725671	-0.955449545885701	0.391136064352078	-0.273119387451508	-0.133831183287862	0.50183521759581	0.304413537037795	0.514432834067764	1.42672811244252	0.573385105918733	1.29918785762963	-0.603786745725459
0.316037850561913	0.625508222275555	1.42703126119328	0.519097604452181	0.878686628468194	0.184331613114813	0.843809652008502	-0.384124762211114	-0.0571074103935591	-0.91313017638262	-0.415464815028283	-1.45494525120878	0.763269018822114	-0.372587369479237	0.738542460440671	0.316037850561913	0.625508222275555	1.42703126119328	0.519097604452181	0.878686628468194	0.184331613114813	0.843809652008502	-0.384124762211114	-1.03107958243492	0.375685545097152	-0.077064186823986	-0.300919291564646	-3.70811802173822	0.316037850561913	0.625508222275555	1.42703126119328	0.519097604452181	0.878686628468194	0.184331613114813	0.843809652008502	-0.384124762211114	-0.141646946270184	0.264924443472717	-1.36243283633485	-0.303509478022348	0.196391892737632	-0.372587369479237	0.738542460440671	0.316037850561913	0.625508222275555	1.42703126119328	0.519097604452181	0.878686628468194	0.184331613114813	0.843809652008502
0.733897791619836	1.4110572538653	0.465660414393638	0.886894591826768	0.596686372894107	0.818248242856029	0.505601678739518	-0.0122726912027878	0.72412516120761	0.352635156772253	0.773363284739741	0.327021762140551	-0.206728298617592	0.0920907901190124	1.04045068673476	0.733897791619836	1.4110572538653	0.465660414393638	0.886894591826768	0.596686372894107	0.818248242856029	0.505601678739518	-0.0122726912027878	-0.122290019982907	-0.638815032396654	-1.04479715896353	-0.193256740591472	-1.2983858967338	0.733897791619836	1.4110572538653	0.465660414393638	0.886894591826768	0.596686372894107	0.818248242856029	0.505601678739518	-0.0122726912027878	0.311649178964641	-0.340153087073615	-0.485645644395641	0.741292524249639	-0.400436142207864	0.0920907901190124	1.04045068673476	0.733897791619836	1.4110572538653	0.465660414393638	0.886894591826768	0.596686372894107	0.818248242856029	0.505601678739518
1.3792311590098	0.413808835546522	0.886244242379851	0.453590523333426	-0.560731205060274	-0.511684908952821	-0.318502640034599	-0.0585438402979614	-0.989169716863783	-1.32431155176107	-1.16513531113526	-0.400480002783768	-0.346032978024834	0.234462025562496	-1.66273618236568	1.3792311590098	0.413808835546522	0.886244242379851	0.453590523333426	-0.560731205060274	-0.511684908952821	-0.318502640034599	-0.0585438402979614	-0.760562750861171	-1.0036469534319	-0.459071856719308	-0.446066196082336	1.11904732005439	1.3792311590098	0.413808835546522	0.886244242379851	0.453590523333426	-0.560731205060274	-0.511684908952821	-0.318502640034599	-0.0585438402979614	0.175158107888168	-1.41311906970259	-0.0288168876593827	0.47075880276294	0.341568743373698	0.234462025562496	-1.66273618236568	1.3792311590098	0.413808835546522	0.886244242379851	0.453590523333426	-0.560731205060274	-0.511684908952821	-0.318502640034599
0.364166963631251	0.876046191851013	0.30518359252618	-0.615046469826207	-0.100737729807397	-1.04594719036551	-0.542565276558933	-0.936380773041594	-1.00343511204266	-0.722214670826991	-1.97423839382812	-0.222787322852909	0.136025090823702	0.364747083334173	-2.34658777617546	0.364166963631251	0.876046191851013	0.30518359252618	-0.615046469826207	-0.100737729807397	-1.04594719036551	-0.542565276558933	-0.936380773041594	-0.0725369786209804	0.125563520640922	-0.2002856509186	0.343285710139398	0.836284793064426	0.364166963631251	0.876046191851013	0.30518359252618	-0.615046469826207	-0.100737729807397	-1.04594719036551	-0.542565276558933	-0.936380773041594	0.326215683854954	-0.926291277942574	-0.0167274065363098	-0.396747029461793	0.0959174281900791	0.364747083334173	-2.34658777617546	0.364166963631251	0.876046191851013	0.30518359252618	-0.615046469826207	-0.100737729807397	-1.04594719036551	-0.542565276558933
0.85573628692264	0.153353758686299	-0.659845582570241	-0.153219835574469	-1.14938452294731	-1.1731851752214	-0.181319033779083	-0.245029790342722	-0.422084814424007	1.52238401174932	0.996950639159406	1.18501555066634	-0.250529361880154	0.599903106715657	2.30594363783371	0.85573628692264	0.153353758686299	-0.659845582570241	-0.153219835574469	-1.14938452294731	-1.1731851752214	-0.181319033779083	-0.245029790342722	1.75358340747277	0.405952984507887	0.509349688708072	0.0468727951489827	0.535401078339528	0.85573628692264	0.153353758686299	-0.659845582570241	-0.153219835574469	-1.14938452294731	-1.1731851752214	-0.181319033779083	-0.245029790342722	-0.975617388171488	0.803156299443888	0.40274731320124	-0.675485806667214	-0.337577539629137	0.599903106715657	2.30594363783371	0.85573628692264	0.153353758686299	-0.659845582570241	-0.153219835574469	-1.14938452294731	-1.1731851752214	-0.181319033779083
3.59473113642345e-05	-0.695221007899541	-0.209997954728176	-1.23698808861827	-1.03803246470627	-1.27715311708932	-1.16333019826438	-0.269050441120612	-0.02024859738019	0.938159348667043	2.06880758241285	0.599574887843145	0.272356381514022	0.0934122726183645	3.18649265728066	3.59473113642345e-05	-0.695221007899541	-0.209997954728176	-1.23698808861827	-1.03803246470627	-1.27715311708932	-1.16333019826438	-0.269050441120612	0.0236636027190079	0.856534151708061	0.545865998817367	0.097673793248602	0.787303710082685	3.59473113642345e-05	-0.695221007899541	-0.209997954728176	-1.23698808861827	-1.03803246470627	-1.27715311708932	-1.16333019826438	-0.269050441120612	-0.604720565500116	1.07221352365454	0.0607412277563935	0.774550252031244	1.09934058504226	0.0934122726183645	3.18649265728066	3.59473113642345e-05	-0.695221007899541	-0.209997954728176	-1.23698808861827	-1.03803246470627	-1.27715311708932	-1.16333019826438
-0.721420518782754	-0.270701989812042	-1.3113991565335	-0.961381188309736	-0.464594758420633	-0.430309827410066	-1.14580200540854	-0.206215597029398	0.765448538762442	-0.0770261746911681	0.897627756931369	0.118708550048177	0.87868759942887	0.431402515590528	-0.223249006990663	-0.721420518782754	-0.270701989812042	-1.3113991565335	-0.961381188309736	-0.464594758420633	-0.430309827410066	-1.14580200540854	-0.206215597029398	-1.72545188502196	-0.0226566235928676	-0.144217100911427	0.722569697272506	0.587862675791168	-0.721420518782754	-0.270701989812042	-1.3113991565335	-0.961381188309736	-0.464594758420633	-0.430309827410066	-1.14580200540854	-0.206215597029398	0.740599008112829	1.23171438298111	0.805035828904043	1.14453440235846	0.542414750894988	0.431402515590528	-0.223249006990663	-0.721420518782754	-0.270701989812042	-1.3113991565335	-0.961381188309736	-0.464594758420633	-0.430309827410066	-1.14580200540854
-0.33482561105927	-1.37149791394091	-0.877365515149095	-0.464207569795243	-0.953058995291416	-0.45318079792285	0.737459880719795	0.507275179819115	1.06726816899065	-0.0518754281133684	-0.260068507248414	0.547500330264497	1.01951211699314	0.106755155674075	-1.14285270174885	-0.33482561105927	-1.37149791394091	-0.877365515149095	-0.464207569795243	-0.953058995291416	-0.45318079792285	0.737459880719795	0.507275179819115	-0.44051200502574	-0.704872107304059	0.633602253075189	0.12814200045016	-0.426851120354369	-0.33482561105927	-1.37149791394091	-0.877365515149095	-0.464207569795243	-0.953058995291416	-0.45318079792285	0.737459880719795	0.507275179819115	0.12057297169449	0.285149170176921	0.794711586535888	0.366880440572081	-0.256131226345987	0.106755155674075	-1.14285270174885	-0.33482561105927	-1.37149791394091	-0.877365515149095	-0.464207569795243	-0.953058995291416	-0.45318079792285	0.737459880719795
-1.41635480328502	-0.787399268477456	-0.463751160064956	-0.867811786643819	0.400811284903612	0.953322104430201	1.23177388019188	0.484951021564024	0.852329219721022	0.251625362400814	-0.170845580310981	0.617166834463634	0.0628034363315766	-0.380586498370297	-0.621056262212961	-1.41635480328502	-0.787399268477456	-0.463751160064956	-0.867811786643819	0.400811284903612	0.953322104430201	1.23177388019188	0.484951021564024	1.39459982858133	0.910982878127375	1.00517509746842	0.36535763571654	-0.03903872744862	-1.41635480328502	-0.787399268477456	-0.463751160064956	-0.867811786643819	0.400811284903612	0.953322104430201	1.23177388019188	0.484951021564024	0.436479682319462	-1.41075676882628	-0.26632752288674	-0.19751417907992	0.378740488396494	-0.380586498370297	-0.621056262212961	-1.41635480328502	-0.787399268477456	-0.463751160064956	-0.867811786643819	0.400811284903612	0.953322104430201	1.23177388019188
-0.692926377551926	-0.462604096283043	-0.770396991544168	0.524014046606868	0.380022498373331	1.19055434906175	1.37807982363921	0.70361201717765	-0.310363554631885	-0.270372996754638	0.177607878361437	-0.714166410933155	-0.948865645175236	0.144300039547338	-0.605318346352949	-0.692926377551926	-0.462604096283043	-0.770396991544168	0.524014046606868	0.380022498373331	1.19055434906175	1.37807982363921	0.70361201717765	1.01460410833784	0.923603887737425	0.464165466851325	0.338214649347307	-0.00711237551310026	-0.692926377551926	-0.462604096283043	-0.770396991544168	0.524014046606868	0.380022498373331	1.19055434906175	1.37807982363921	0.70361201717765	0.731409012834671	0.0118230362454113	0.0930146215320407	-1.1137933593789	-0.444821512004326	0.144300039547338	-0.605318346352949	-0.692926377551926	-0.462604096283043	-0.770396991544168	0.524014046606868	0.380022498373331	1.19055434906175	1.37807982363921
-0.460095049584968	-0.66176012394364	0.638334330570598	0.387958180805374	0.610391034795831	0.551807813017353	0.416446274578713	0.416392234347872	-0.196976828146788	-0.0674837638404144	-0.855256731770051	-1.10487700240001	-0.203755334434637	-0.512138647153472	-0.855360693859361	-0.460095049584968	-0.66176012394364	0.638334330570598	0.387958180805374	0.610391034795831	0.551807813017353	0.416446274578713	0.416392234347872	-0.0562343099989557	-0.145371994290575	-0.566292673847457	-0.224925070840009	-0.805215771892341	-0.460095049584968	-0.66176012394364	0.638334330570598	0.387958180805374	0.610391034795831	0.551807813017353	0.416446274578713	0.416392234347872	0.0754019821556443	0.97438381501072	0.145322775123005	0.163339998184156	-0.908199186372175	-0.512138647153472	-0.855360693859361	-0.460095049584968	-0.66176012394364	0.638334330570598	0.387958180805374	0.610391034795831	0.551807813017353	0.416446274578713
-0.543033912253415	0.74255732364126	0.394828791338694	0.71360465493316	1.43059726698495	1.61847224821402	-1.04170652950484	0.220029640524986	0.345307664779802	1.0505108131188	-0.635690751109748	0.109936122189176	-0.806764415867529	-0.501712812295239	-0.0901040028171072	-0.543033912253415	0.74255732364126	0.394828791338694	0.71360465493316	1.43059726698495	1.61847224821402	-1.04170652950484	0.220029640524986	0.972098217129982	-0.46640959198957	-1.07668543969476	-0.198356341078848	0.0188519067839505	-0.543033912253415	0.74255732364126	0.394828791338694	0.71360465493316	1.43059726698495	1.61847224821402	-1.04170652950484	0.220029640524986	0.153429558792977	0.0442421334349649	-0.557697987129897	0.979248835367533	-0.150183915291682	-0.501712812295239	-0.0901040028171072	-0.543033912253415	0.74255732364126	0.394828791338694	0.71360465493316	1.43059726698495	1.61847224821402	-1.04170652950484
0.835644753616377	0.401279647378964	0.81316951802831	1.40013291155087	0.406901215443247	0.14104048119321	-0.160945350161274	0.00261130856248384	-0.806888577353624	-0.273372040406195	0.101433059133538	-0.822621031784326	-1.36180007330575	-0.0900415116886746	0.447945701331832	0.835644753616377	0.401279647378964	0.81316951802831	1.40013291155087	0.406901215443247	0.14104048119321	-0.160945350161274	0.00261130856248384	0.10540764206832	-0.453725280623512	-0.712727394319362	-0.584387071741639	-0.17138447139423	0.835644753616377	0.401279647378964	0.81316951802831	1.40013291155087	0.406901215443247	0.14104048119321	-0.160945350161274	0.00261130856248384	0.346047151378634	-0.224994253623517	-1.21270197518218	-0.853084746689011	0.255652421226718	-0.0900415116886746	0.447945701331832	0.835644753616377	0.401279647378964	0.81316951802831	1.40013291155087	0.406901215443247	0.14104048119321	-0.160945350161274
0.40790907500389	0.907577682965185	1.35404599358347	0.34853405081493	0.808835243164247	-0.382654309785527	0.26141029779704	-0.72736269081673	-0.62019082894686	-1.03900439139384	0.190657142255635	-0.600822060533707	0.164468626602785	-0.524615073669432	-0.223275181538064	0.40790907500389	0.907577682965185	1.35404599358347	0.34853405081493	0.808835243164247	-0.382654309785527	0.26141029779704	-0.72736269081673	-1.95562332167049	-0.204999703893966	-0.953289123180439	-0.504244347818661	-0.554549298701816	0.40790907500389	0.907577682965185	1.35404599358347	0.34853405081493	0.808835243164247	-0.382654309785527	0.26141029779704	-0.72736269081673	-0.126988686980647	-0.605166138975401	-0.375623882457779	-0.990191331493964	-0.66103117896218	-0.524615073669432	-0.223275181538064	0.40790907500389	0.907577682965185	1.35404599358347	0.34853405081493	0.808835243164247	-0.382654309785527	0.26141029779704
0.995339501045541	1.29312384509333	0.292941088421333	0.790100028569031	0.15339757936967	0.127303683255741	-0.177036147887323	-0.323621286322035	-0.0277656965006935	-0.282011002952425	0.50280860393942	1.42847109192583	0.842418131909721	-0.00814627932736398	0.499204130092262	0.995339501045541	1.29312384509333	0.292941088421333	0.790100028569031	0.15339757936967	0.127303683255741	-0.177036147887323	-0.323621286322035	-0.975047110887477	-0.420529333714158	0.469983610107266	-0.555039610671306	0.164263894162429	0.995339501045541	1.29312384509333	0.292941088421333	0.790100028569031	0.15339757936967	0.127303683255741	-0.177036147887323	-0.323621286322035	-1.82082095955122	-0.707182231014831	0.900116671813831	-0.327126296652683	-1.05493058625656	-0.00814627932736398	0.499204130092262	0.995339501045541	1.29312384509333	0.292941088421333	0.790100028569031	0.15339757936967	0.127303683255741	-0.177036147887323
1.21835178150011	0.240630761802928	0.761681093935867	-4.91635551105816e-14	-0.761681093935769	-1.31791320654832	-0.397968852936183	-0.544699083776416	0.0983342506195412	-0.764957272371998	-0.581460480414119	0.3229023171151	0.781364582145863	0.212010068712212	0.546091198646737	1.21835178150011	0.240630761802928	0.761681093935867	-4.91635551105816e-14	-0.761681093935769	-1.31791320654832	-0.397968852936183	-0.544699083776416	-0.122329473145318	-0.0644323419772349	1.31688607270686	-0.325241979449409	-0.121772158661484	1.21835178150011	0.240630761802928	0.761681093935867	-4.91635551105816e-14	-0.761681093935769	-1.31791320654832	-0.397968852936183	-0.544699083776416	-1.45917081672903	-0.450795846552484	-0.240210795478908	-0.412022078587885	1.01324603638672	0.212010068712212	0.546091198646737	1.21835178150011	0.240630761802928	0.761681093935867	-4.91635551105816e-14	-0.761681093935769	-1.31791320654832	-0.397968852936183
0.191980282762545	0.723247047477745	-0.153397579369823	-0.790100028568961	-0.292941088421352	-0.68437965390293	-0.584342997334858	-0.636670925068025	0.477552364440681	-0.197570302808268	-1.12542522825152	-0.895487960760519	0.0564964089983737	0.346494366808815	-0.183064208483012	0.191980282762545	0.723247047477745	-0.153397579369823	-0.790100028568961	-0.292941088421352	-0.68437965390293	-0.584342997334858	-0.636670925068025	0.14375267230985	-0.335144698294426	-0.721431625594957	0.451042600539318	0.0875187059363722	0.191980282762545	0.723247047477745	-0.153397579369823	-0.790100028568961	-0.292941088421352	-0.68437965390293	-0.584342997334858	-0.636670925068025	0.976929750240318	0.35287657052197	-0.361435672436592	0.0450643536155083	1.25973646612383	0.346494366808815	-0.183064208483012	0.191980282762545	0.723247047477745	-0.153397579369823	-0.790100028568961	-0.292941088421352	-0.68437965390293	-0.584342997334858
0.67462263910004	-0.304844094605028	-0.808835243164263	-0.348534050814939	-1.35404599358349	-0.516174869000084	0.0643324508625647	0.268489819408089	-0.56851491045551	0.63095540409333	-0.13735791976695	-0.100440351341219	0.00643931941967246	0.630764998606751	0.54906767850158	0.67462263910004	-0.304844094605028	-0.808835243164263	-0.348534050814939	-1.35404599358349	-0.516174869000084	0.0643324508625647	0.268489819408089	0.444054707689044	-0.714245870341697	-0.299956865412352	0.150370889428995	0.415838929086891	0.67462263910004	-0.304844094605028	-0.808835243164263	-0.348534050814939	-1.35404599358349	-0.516174869000084	0.0643324508625647	0.268489819408089	0.729259422315911	0.533049438436963	0.539442195437815	1.2795838152998	0.0688591265470068	0.630764998606751	0.54906767850158	0.67462263910004	-0.304844094605028	-0.808835243164263	-0.348534050814939	-1.35404599358349	-0.516174869000084	0.0643324508625647
-0.45241816034169	-0.818361194265645	-0.406901215443247	-1.40013291155089	-0.81316951802827	-0.759069901186384	0.219769578550021	-0.0578231390694733	-0.682281910960714	0.370870647359246	0.958474501587192	0.745298422628195	1.03974091088637	0.4475751053445	0.197478227071103	-0.45241816034169	-0.818361194265645	-0.406901215443247	-1.40013291155089	-0.81316951802827	-0.759069901186384	0.219769578550021	-0.0578231390694733	-0.0358135860638233	0.844011943775482	1.08436702837779	0.774433522840215	0.381877327323999	-0.45241816034169	-0.818361194265645	-0.406901215443247	-1.40013291155089	-0.81316951802827	-0.759069901186384	0.219769578550021	-0.0578231390694733	-0.0582832051358059	-0.676399806749356	0.021997193961405	1.80856544056215	0.299084464830074	0.4475751053445	0.197478227071103	-0.45241816034169	-0.818361194265645	-0.406901215443247	-1.40013291155089	-0.81316951802827	-0.759069901186384	0.219769578550021
-0.819279919218946	-0.46740835705418	-1.43059726698497	-0.713604654933133	-0.394828791338726	0.0853441922418091	0.00646022841543144	0.267125825403122	0.204039739940641	0.181366662156882	1.59430419057846	0.703329884579556	-0.0823389814731269	0.604153787095101	-0.131343981569811	-0.819279919218946	-0.46740835705418	-1.43059726698497	-0.713604654933133	-0.394828791338726	0.0853441922418091	0.00646022841543144	0.267125825403122	0.325068225859497	0.747611696278542	0.122450400965493	0.967753184830237	0.571133656069123	-0.819279919218946	-0.46740835705418	-1.43059726698497	-0.713604654933133	-0.394828791338726	0.0853441922418091	0.00646022841543144	0.267125825403122	0.160712598495359	0.196240024398614	0.364418350590244	-0.0933739705309198	-0.316601878110989	0.604153787095101	-0.131343981569811	-0.819279919218946	-0.46740835705418	-1.43059726698497	-0.713604654933133	-0.394828791338726	0.0853441922418091	0.00646022841543144
-0.529303851928077	-1.44486402088483	-0.610391034795823	-0.387958180805432	-0.638334330570601	-0.100372355382132	-0.614316541376605	0.656961881894071	0.211096090521643	0.394768003550274	0.106699480887845	0.0020776771555169	-1.05486302351165	-0.114011307588836	0.170253983798387	-0.529303851928077	-1.44486402088483	-0.610391034795823	-0.387958180805432	-0.638334330570601	-0.100372355382132	-0.614316541376605	0.656961881894071	0.722525954779045	0.309486955416158	-0.376297521572124	-0.0918209868372899	0.1543115493701	-0.529303851928077	-1.44486402088483	-0.610391034795823	-0.387958180805432	-0.638334330570601	-0.100372355382132	-0.614316541376605	0.656961881894071	0.400958045822127	1.17506253755217	0.43396720075808	-0.61988342661646	0.00503531429023246	-0.114011307588836	0.170253983798387	-0.529303851928077	-1.44486402088483	-0.610391034795823	-0.387958180805432	-0.638334330570601	-0.100372355382132	-0.614316541376605
-1.44258134993052	-0.505029151105333	-0.380022498373362	-0.524014046606846	0.770396991544157	0.684732038735344	-0.608876948067985	0.160046023226696	0.80641086572427	1.32941803161551	-0.393256144999873	0.306965207929223	-0.0233759235383409	-0.375699277394372	-0.339615765380554	-1.44258134993052	-0.505029151105333	-0.380022498373362	-0.524014046606846	0.770396991544157	0.684732038735344	-0.608876948067985	0.160046023226696	0.656497955670272	1.39182550008546	0.545234545782851	0.291401405759505	0.231843420384377	-1.44258134993052	-0.505029151105333	-0.380022498373362	-0.524014046606846	0.770396991544157	0.684732038735344	-0.608876948067985	0.160046023226696	0.859786797345878	0.47492971132271	0.12028994998045	0.187607340578187	0.975916330262388	-0.375699277394372	-0.339615765380554	-1.44258134993052	-0.505029151105333	-0.380022498373362	-0.524014046606846	0.770396991544157	0.684732038735344	-0.608876948067985
-0.398987047611946	-0.370347749772414	-0.400811284903646	0.867811786643793	0.463751160064905	0.589374551809975	1.59552210794906	0.420506247959247	1.38891803902564	0.173787260875348	0.585414714366287	0.0608624833956583	0.747647065776158	-0.249102229145513	-0.353695529289382	-0.398987047611946	-0.370347749772414	-0.400811284903646	0.867811786643793	0.463751160064905	0.589374551809975	1.59552210794906	0.420506247959247	-0.114451093207848	0.358457441900873	0.875718663577385	-0.230463638354634	-0.199875680385293	-0.398987047611946	-0.370347749772414	-0.400811284903646	0.867811786643793	0.463751160064905	0.589374551809975	1.59552210794906	0.420506247959247	0.00444198916431754	0.593778702505642	0.466177964830581	-1.12017684054204	-0.320923376679101	-0.249102229145513	-0.353695529289382	-0.398987047611946	-0.370347749772414	-0.400811284903646	0.867811786643793	0.463751160064905	0.589374551809975	1.59552210794906
-0.358250504274086	-0.270101694972527	0.953058995291393	0.464207569795223	0.877365515149128	0.578737877431978	1.24682476058625	0.154489833003522	0.893336519632921	-1.67377848240015	-0.597821913803655	-0.549933779480865	-0.0597557099253352	-1.13763090577245	-0.516074828915712	-0.358250504274086	-0.270101694972527	0.953058995291393	0.464207569795223	0.877365515149128	0.578737877431978	1.24682476058625	0.154489833003522	-0.84818288042416	-1.26895029941619	-0.830609181949466	-1.06008323934847	-0.75383230563315	-0.358250504274086	-0.270101694972527	0.953058995291393	0.464207569795223	0.877365515149128	0.578737877431978	1.24682476058625	0.154489833003522	-0.396087355741383	0.0119701858483131	0.0956920895917785	-0.857153033043112	-1.71030862049051	-1.13763090577245	-0.516074828915712	-0.358250504274086	-0.270101694972527	0.953058995291393	0.464207569795223	0.877365515149128	0.578737877431978	1.24682476058625
-0.133403056416382	1.02539129658416	0.464594758420592	0.961381188309712	1.31139915653352	1.37396135257486	-0.504304392950194	-0.0171060943716774	-1.14415410238776	-0.474457318209666	-1.09904571361296	-0.419915535164772	-1.44544535378124	-0.416330126925596	-0.410018947799846	-0.133403056416382	1.02539129658416	0.464594758420592	0.961381188309712	1.31139915653352	1.37396135257486	-0.504304392950194	-0.0171060943716774	0.161485259037991	-1.41237702099106	-0.926366853044492	-0.327958075628736	-0.254383801539604	-0.133403056416382	1.02539129658416	0.464594758420592	0.961381188309712	1.31139915653352	1.37396135257486	-0.504304392950194	-0.0171060943716774	-0.106246353989618	-0.839466873291467	-0.438754341102373	0.568074772092519	-1.27026777021535	-0.416330126925596	-0.410018947799846	-0.133403056416382	1.02539129658416	0.464594758420592	0.961381188309712	1.31139915653352	1.37396135257486	-0.504304392950194
1.08426702266972	0.465467535066541	1.03803246470631	1.23698808861824	0.209997954728193	-0.0321699809694518	0.471905612887165	-0.0645649987391664	-1.83245268834736	0.763708713043377	-0.0663918406731344	-1.24297248278371	-0.242028353888326	0.0473370782472192	-0.112391458767822	1.08426702266972	0.465467535066541	1.03803246470631	1.23698808861824	0.209997954728193	-0.0321699809694518	0.471905612887165	-0.0645649987391664	0.248764739072453	-0.517685929180198	0.60960177842421	-0.180833596225887	-0.728615729059486	1.08426702266972	0.465467535066541	1.03803246470631	1.23698808861824	0.209997954728193	-0.0321699809694518	0.471905612887165	-0.0645649987391664	-0.46277989338726	-1.1367846894941	-1.23452583063943	0.274861451815944	0.721762661103353	0.0473370782472192	-0.112391458767822	1.08426702266972	0.465467535066541	1.03803246470631	1.23698808861824	0.209997954728193	-0.0321699809694518	0.471905612887165
0.467299153525507	1.10596113764896	1.14938452294727	0.153219835574473	0.659845582570282	0.282548608373868	0.234783425963005	-0.444360797619498	0.228187602630451	0.222037026805512	0.0305413160850725	-0.555000628519817	0.387133759469837	-0.30784988968603	-0.197484304350771	0.467299153525507	1.10596113764896	1.14938452294727	0.153219835574473	0.659845582570282	0.282548608373868	0.234783425963005	-0.444360797619498	-0.0988700423455299	0.376054262492393	-0.578881840071741	-0.241626338852262	-0.420992220383553	0.467299153525507	1.10596113764896	1.14938452294727	0.153219835574473	0.659845582570282	0.282548608373868	0.234783425963005	-0.444360797619498	0.0972549340273198	-1.16750005966257	-1.01975869206908	-0.182321261399142	0.907644375695349	-0.30784988968603	-0.197484304350771	0.467299153525507	1.10596113764896	1.14938452294727	0.153219835574473	0.659845582570282	0.282548608373868	0.234783425963005
1.16388972288531	1.04987948244555	0.100737729807406	0.615046469826252	-0.305183592526113	0.0420816239003345	-1.28102590278457	-0.157936824935948	-0.272567954593785	-1.35746370728123	-0.809691990470586	0.819710053488624	-0.969057605592428	0.807271390208132	0.612443878426799	1.16388972288531	1.04987948244555	0.100737729807406	0.615046469826252	-0.305183592526113	0.0420816239003345	-1.28102590278457	-0.157936824935948	-0.148911755589573	0.428815936081813	-1.06125972413947	0.445741433331736	0.351484214220018	1.16388972288531	1.04987948244555	0.100737729807406	0.615046469826252	-0.305183592526113	0.0420816239003345	-1.28102590278457	-0.157936824935948	-0.0170240177756124	0.193944583722457	0.040471456507797	-0.294144620779628	-0.467975803451212	0.807271390208132	0.612443878426799	1.16388972288531	1.04987948244555	0.100737729807406	0.615046469826252	-0.305183592526113	0.0420816239003345	-1.28102590278457
0.939913511204179	0.0527839561617608	0.560731205060308	-0.45359052333344	-0.886244242379846	-1.61617876450302	-1.26470497948227	-0.57040832541773	-1.01948586735327	-1.30662644857002	-0.656037607256083	0.282881182450686	0.709925718725932	0.803517605177055	0.522854480673109	0.939913511204179	0.0527839561617608	0.560731205060308	-0.45359052333344	-0.886244242379846	-1.61617876450302	-1.26470497948227	-0.57040832541773	-1.38781568828892	0.727991376238268	-0.0601274645747469	1.21318543324071	0.036134412684571	0.939913511204179	0.0527839561617608	0.560731205060308	-0.45359052333344	-0.886244242379846	-1.61617876450302	-1.26470497948227	-0.57040832541773	-0.625137362644263	0.85636427399709	-0.0519361234029438	0.105214101152401	0.497701584377708	0.803517605177055	0.522854480673109	0.939913511204179	0.0527839561617608	0.560731205060308	-0.45359052333344	-0.886244242379846	-1.61617876450302	-1.26470497948227
0.0094545683315797	0.496971719735775	-0.596686372894194	-0.886894591826733	-0.465660414393624	-0.626697039596725	-0.245292678242454	-0.42562280703289	1.04775513088033	1.05757890869826	1.49221644296437	0.308296925822325	1.90969088467575	0.128716003172165	0.356429163018397	0.0094545683315797	0.496971719735775	-0.596686372894194	-0.886894591826733	-0.465660414393624	-0.626697039596725	-0.245292678242454	-0.42562280703289	-0.457182055438124	-0.389817040696367	-0.00689965964541955	-0.743236203306877	0.641702448080137	0.0094545683315797	0.496971719735775	-0.596686372894194	-0.886894591826733	-0.465660414393624	-0.626697039596725	-0.245292678242454	-0.42562280703289	-0.418609229744953	0.67982454486264	0.898710569704683	-0.374213766385436	0.843374762252075	0.128716003172165	0.356429163018397	0.0094545683315797	0.496971719735775	-0.596686372894194	-0.886894591826733	-0.465660414393624	-0.626697039596725	-0.245292678242454
0.424010425465605	-0.732658439298876	-0.878686628468103	-0.519097604452201	-1.42703126119328	-1.08061024768187	0.221958295378932	0.113978534245829	0.923704322078508	0.996189910719087	1.23858611367771	0.424474989333863	0.0254735674209133	0.278004374637303	0.826072535127294	0.424010425465605	-0.732658439298876	-0.878686628468103	-0.519097604452201	-1.42703126119328	-1.08061024768187	0.221958295378932	0.113978534245829	1.04019108696358	-1.33539091090958	0.980187371966649	-2.83154243997752	0.67685806374252	0.424010425465605	-0.732658439298876	-0.878686628468103	-0.519097604452201	-1.42703126119328	-1.08061024768187	0.221958295378932	0.113978534245829	-0.262711257305201	0.12219398506245	1.39219397075958	-0.424791140546479	-0.250499889236499	0.278004374637303	0.826072535127294	0.424010425465605	-0.732658439298876	-0.878686628468103	-0.519097604452201	-1.42703126119328	-1.08061024768187	0.221958295378932
-0.859796985936897	-0.862416397148502	-0.573385105918791	-1.42672811244252	-0.514432834067632	-1.09738018541407	0.048900597387546	-0.299531339248645	-0.601517993512481	0.0493666798274668	-0.548901041658273	0.649993877595264	-0.688858432536857	0.0274908240690642	-0.0842345526183278	-0.859796985936897	-0.862416397148502	-0.573385105918791	-1.42672811244252	-0.514432834067632	-1.09738018541407	0.048900597387546	-0.299531339248645	0.102418081231273	0.315720346234789	1.42883776127987	0.971719003625216	0.265655101526339	-0.859796985936897	-0.862416397148502	-0.573385105918791	-1.42672811244252	-0.514432834067632	-1.09738018541407	0.048900597387546	-0.299531339248645	0.420578100988771	-0.884468655816677	0.14817770471445	1.71298093027658	-0.241308984605315	0.0274908240690642	-0.0842345526183278	-0.859796985936897	-0.862416397148502	-0.573385105918791	-1.42672811244252	-0.514432834067632	-1.09738018541407	0.048900597387546
-0.838966468207658	-0.627688245219709	-1.40994861364975	-0.402215139586421	-0.292084138405724	0.40474060846199	1.03444405542428	0.467567582833673	-0.451572983511822	0.523671280420485	0.200383383143198	0.991916988171432	0.117744743213547	-0.927216017847003	-0.211802766924406	-0.838966468207658	-0.627688245219709	-1.40994861364975	-0.402215139586421	-0.292084138405724	0.40474060846199	1.03444405542428	0.467567582833673	-0.140338375506694	0.721256993545221	0.479185560436997	3.67339464872684	0.343714334696231	-0.838966468207658	-0.627688245219709	-1.40994861364975	-0.402215139586421	-0.292084138405724	0.40474060846199	1.03444405542428	0.467567582833673	0.501161276007504	0.194248111290249	-0.188874930675336	1.6041636301648	0.297740116336233	-0.927216017847003	-0.211802766924406	-0.838966468207658	-0.627688245219709	-1.40994861364975	-0.402215139586421	-0.292084138405724	0.40474060846199	1.03444405542428
-0.681087344090481	-1.37672483053616	-0.290353387737042	-0.27839891606977	-0.257229828527908	0.409775732767555	0.423354988697996	0.668755307904626	0.699994282300346	0.286391550817893	0.256978022592588	-0.420229903386398	0.527970660029827	-0.765862890485827	-0.198611174208141	-0.681087344090481	-1.37672483053616	-0.290353387737042	-0.27839891606977	-0.257229828527908	0.409775732767555	0.423354988697996	0.668755307904626	0.820602322036404	0.706641613300718	-0.452226803610659	0.630374736482148	-0.183027319973848	-0.681087344090481	-1.37672483053616	-0.290353387737042	-0.27839891606977	-0.257229828527908	0.409775732767555	0.423354988697996	0.668755307904626	0.7277595826081	1.10727830115631	-0.321265041165847	-0.473333485037869	0.79715501173495	-0.765862890485827	-0.198611174208141	-0.681087344090481	-1.37672483053616	-0.290353387737042	-0.27839891606977	-0.257229828527908	0.409775732767555	0.423354988697996
-1.32732170412977	-0.180276950081002	-0.262700392889133	-0.124901423548099	1.06120696334386	1.20251146047403	-1.0899441047155	0.2566618512982	0.963621864546923	0.15621286612516	-0.193548859665642	-1.56793940067202	-0.349292530039916	2.2061859391633	-0.847812357385815	-1.32732170412977	-0.180276950081002	-0.262700392889133	-0.124901423548099	1.06120696334386	1.20251146047403	-1.0899441047155	0.2566618512982	1.25129253197811	1.22149937372076	-0.542660713935307	-1.18678584406581	-0.207337006772026	-1.32732170412977	-0.180276950081002	-0.262700392889133	-0.124901423548099	1.06120696334386	1.20251146047403	-1.0899441047155	0.2566618512982	1.01271459282373	0.300896425422872	0.00723233630104093	-1.19304158358402	-0.439178837316599	2.2061859391633	-0.847812357385815	-1.32732170412977	-0.180276950081002	-0.262700392889133	-0.124901423548099	1.06120696334386	1.20251146047403	-1.0899441047155
-0.0733245012658397	-0.244343998929885	0.012072472891638	1.12352943898123	0.508470216765124	1.2288300844318	0.691341667502051	0.733757419316788	0.107814081721846	-0.287161135432984	0.0438389321703326	-0.978384336982557	-0.511341189028151	1.72747112136773	-0.395555024666116	-0.0733245012658397	-0.244343998929885	0.012072472891638	1.12352943898123	0.508470216765124	1.2288300844318	0.691341667502051	0.733757419316788	-0.122300140830703	0.0511773406606202	0.125873317011878	-0.736550275528191	-0.456999580905818	-0.0733245012658397	-0.244343998929885	0.012072472891638	1.12352943898123	0.508470216765124	1.2288300844318	0.691341667502051	0.733757419316788	-0.586084055647112	-0.248793739089023	-0.0177396671272618	-0.473055814931556	-1.1199002061669	1.72747112136773	-0.395555024666116	-0.0733245012658397	-0.244343998929885	0.012072472891638	1.12352943898123	0.508470216765124	1.2288300844318	0.691341667502051
-0.222717668177187	0.152024892964885	1.1716724543153	0.502271719413492	1.06409787538477	1.02226320767707	1.23335835142468	0.1487257841849	0.263115841928884	-0.647602081758912	-0.461376232961342	1.04229972527962	-0.282353916880274	-3.00534294522937	-0.340978947481433	-0.222717668177187	0.152024892964885	1.1716724543153	0.502271719413492	1.06409787538477	1.02226320767707	1.23335835142468	0.1487257841849	-1.06962013264563	-0.894960460749765	-0.774403425819389	-0.549212280952763	-0.52265733364855	-0.222717668177187	0.152024892964885	1.1716724543153	0.502271719413492	1.06409787538477	1.02226320767707	1.23335835142468	0.1487257841849	-0.360085183364604	-0.170713782996245	-0.75357182123339	0.42011429416507	0.279341582189708	-3.00534294522937	-0.340978947481433	-0.222717668177187	0.152024892964885	1.1716724543153	0.502271719413492	1.06409787538477	1.02226320767707	1.23335835142468
0.293207233909668	1.20542784567476	0.49691313631044	1.12006121560199	1.06474930435215	0.648017322353355	-0.35123120542222	-0.239937852835068	-0.460235593382645	-0.0956810878583254	-0.316189481823363	1.29065671817649	-1.17461789349942	-2.6403634464837	-0.13272813496988	0.293207233909668	1.20542784567476	0.49691313631044	1.12006121560199	1.06474930435215	0.648017322353355	-0.35123120542222	-0.239937852835068	0.0498563577768706	-0.91950719461096	-0.858783495032108	-0.835929669687552	-0.0820636794446575	0.293207233909668	1.20542784567476	0.49691313631044	1.12006121560199	1.06474930435215	0.648017322353355	-0.35123120542222	-0.239937852835068	0.691795114346351	0.60633061385039	0.258932109652891	-0.866255266111198	-0.339901993040569	-2.6403634464837	-0.13272813496988	0.293207233909668	1.20542784567476	0.49691313631044	1.12006121560199	1.06474930435215	0.648017322353355	-0.35123120542222
1.22480033613675	0.492792537699469	1.16562591423659	0.954050091785712	0.00130843931183761	-0.786853635570601	-0.381673365277533	-0.327222241299885	-1.37919769212161	0.0640787877217044	-0.0839403716754242	-1.34137846057595	-0.033475953855407	0.648574909210815	0.275560444366039	1.22480033613675	0.492792537699469	1.16562591423659	0.954050091785712	0.00130843931183761	-0.786853635570601	-0.381673365277533	-0.327222241299885	-0.067782085972146	-0.30698837085646	0.763306858202988	-0.406631445942416	-0.488589194346836	1.22480033613675	0.492792537699469	1.16562591423659	0.954050091785712	0.00130843931183761	-0.786853635570601	-0.381673365277533	-0.327222241299885	-0.725964880235541	-0.770841878528685	0.674608841284744	-1.18495240275567	-1.10556287281897	0.648574909210815	0.275560444366039	1.22480033613675	0.492792537699469	1.16562591423659	0.954050091785712	0.00130843931183761	-0.786853635570601	-0.381673365277533
0.490201499205517	1.19972976014641	0.833908356942341	-0.0487086078248876	0.443645205690695	-0.226574880399479	-0.18066094295075	-0.714278329144203	-0.119444117474441	0.251430192817954	-0.160780849688621	-1.24943536387123	0.756182151390364	1.05457189365476	0.225864458245048	0.490201499205517	1.19972976014641	0.833908356942341	-0.0487086078248876	0.443645205690695	-0.226574880399479	-0.18066094295075	-0.714278329144203	-0.266012135960913	-0.209134046186063	0.400166349432646	0.488934278207864	0.0667993310441182	0.490201499205517	1.19972976014641	0.833908356942341	-0.0487086078248876	0.443645205690695	-0.226574880399479	-0.18066094295075	-0.714278329144203	-1.44578647049519	-2.27404332456711	-0.415464401134977	0.650292609265122	0.0518470559265804	1.05457189365476	0.225864458245048	0.490201499205517	1.19972976014641	0.833908356942341	-0.0487086078248876	0.443645205690695	-0.226574880399479	-0.18066094295075
[truncated: 4,950 more columns]
