# Supplementary material for: Communication behavior recognition using CNN-based signal analysis
Source: PeerJ Comput Sci. 2024 May 2;10:e2036. doi: 10.7717/peerj-cs.2036 (PMC11157550; doi:10.7717/peerj-cs.2036)
Supplement: Supplemental Information 2 [file peerj-cs-10-2036-s002.zip › tongbu.csv]

1.46795367774327	0.566610698056374	0.603687508969214	0.698281579668457	-0.580920417346029	1.46795367774327	0.566610698056374	0.603687508969214	0.698281579668457	-0.580920417346029	1.46795367774327	0.566610698056374	0.603687508969214	0.698281579668457	-0.580920417346029	1.46795367774327	0.566610698056374	0.603687508969214	0.698281579668457	-0.580920417346029	1.46795367774327	0.566610698056374	0.603687508969214	0.698281579668457	-0.580920417346029	1.46795367774327	0.566610698056374	0.603687508969214	0.698281579668457	-0.580920417346029	1.46795367774327	0.566610698056374	0.603687508969214	0.698281579668457	-0.580920417346029	1.46795367774327	0.566610698056374	0.603687508969214	0.698281579668457	-0.580920417346029	1.46795367774327	0.566610698056374	0.603687508969214	0.698281579668457	-0.580920417346029	1.46795367774327	0.566610698056374	0.603687508969214	0.698281579668457	-0.580920417346029
0.481202981161771	0.604806064420111	0.571939486295881	-0.675480933701639	-0.261166447540295	0.481202981161771	0.604806064420111	0.571939486295881	-0.675480933701639	-0.261166447540295	0.481202981161771	0.604806064420111	0.571939486295881	-0.675480933701639	-0.261166447540295	0.481202981161771	0.604806064420111	0.571939486295881	-0.675480933701639	-0.261166447540295	0.481202981161771	0.604806064420111	0.571939486295881	-0.675480933701639	-0.261166447540295	0.481202981161771	0.604806064420111	0.571939486295881	-0.675480933701639	-0.261166447540295	0.481202981161771	0.604806064420111	0.571939486295881	-0.675480933701639	-0.261166447540295	0.481202981161771	0.604806064420111	0.571939486295881	-0.675480933701639	-0.261166447540295	0.481202981161771	0.604806064420111	0.571939486295881	-0.675480933701639	-0.261166447540295	0.481202981161771	0.604806064420111	0.571939486295881	-0.675480933701639	-0.261166447540295
0.601061805555575	0.437176273100204	-0.759281169761933	-0.279065832623728	-0.861747683790667	0.601061805555575	0.437176273100204	-0.759281169761933	-0.279065832623728	-0.861747683790667	0.601061805555575	0.437176273100204	-0.759281169761933	-0.279065832623728	-0.861747683790667	0.601061805555575	0.437176273100204	-0.759281169761933	-0.279065832623728	-0.861747683790667	0.601061805555575	0.437176273100204	-0.759281169761933	-0.279065832623728	-0.861747683790667	0.601061805555575	0.437176273100204	-0.759281169761933	-0.279065832623728	-0.861747683790667	0.601061805555575	0.437176273100204	-0.759281169761933	-0.279065832623728	-0.861747683790667	0.601061805555575	0.437176273100204	-0.759281169761933	-0.279065832623728	-0.861747683790667	0.601061805555575	0.437176273100204	-0.759281169761933	-0.279065832623728	-0.861747683790667	0.601061805555575	0.437176273100204	-0.759281169761933	-0.279065832623728	-0.861747683790667
0.295602731451149	-0.831671510812651	-0.298789535317163	-0.963476521007632	-1.30612307314519	0.295602731451149	-0.831671510812651	-0.298789535317163	-0.963476521007632	-1.30612307314519	0.295602731451149	-0.831671510812651	-0.298789535317163	-0.963476521007632	-1.30612307314519	0.295602731451149	-0.831671510812651	-0.298789535317163	-0.963476521007632	-1.30612307314519	0.295602731451149	-0.831671510812651	-0.298789535317163	-0.963476521007632	-1.30612307314519	0.295602731451149	-0.831671510812651	-0.298789535317163	-0.963476521007632	-1.30612307314519	0.295602731451149	-0.831671510812651	-0.298789535317163	-0.963476521007632	-1.30612307314519	0.295602731451149	-0.831671510812651	-0.298789535317163	-0.963476521007632	-1.30612307314519	0.295602731451149	-0.831671510812651	-0.298789535317163	-0.963476521007632	-1.30612307314519	0.295602731451149	-0.831671510812651	-0.298789535317163	-0.963476521007632	-1.30612307314519
-0.892196231907434	-0.320679911937365	-1.05719789655161	-1.24461211218553	-0.343550114924449	-0.892196231907434	-0.320679911937365	-1.05719789655161	-1.24461211218553	-0.343550114924449	-0.892196231907434	-0.320679911937365	-1.05719789655161	-1.24461211218553	-0.343550114924449	-0.892196231907434	-0.320679911937365	-1.05719789655161	-1.24461211218553	-0.343550114924449	-0.892196231907434	-0.320679911937365	-1.05719789655161	-1.24461211218553	-0.343550114924449	-0.892196231907434	-0.320679911937365	-1.05719789655161	-1.24461211218553	-0.343550114924449	-0.892196231907434	-0.320679911937365	-1.05719789655161	-1.24461211218553	-0.343550114924449	-0.892196231907434	-0.320679911937365	-1.05719789655161	-1.24461211218553	-0.343550114924449	-0.892196231907434	-0.320679911937365	-1.05719789655161	-1.24461211218553	-0.343550114924449	-0.892196231907434	-0.320679911937365	-1.05719789655161	-1.24461211218553	-0.343550114924449
-0.344977153163482	-1.14143138519869	-1.17034710287677	-0.308220004332358	-0.884606146263306	-0.344977153163482	-1.14143138519869	-1.17034710287677	-0.308220004332358	-0.884606146263306	-0.344977153163482	-1.14143138519869	-1.17034710287677	-0.308220004332358	-0.884606146263306	-0.344977153163482	-1.14143138519869	-1.17034710287677	-0.308220004332358	-0.884606146263306	-0.344977153163482	-1.14143138519869	-1.17034710287677	-0.308220004332358	-0.884606146263306	-0.344977153163482	-1.14143138519869	-1.17034710287677	-0.308220004332358	-0.884606146263306	-0.344977153163482	-1.14143138519869	-1.17034710287677	-0.308220004332358	-0.884606146263306	-0.344977153163482	-1.14143138519869	-1.17034710287677	-0.308220004332358	-0.884606146263306	-0.344977153163482	-1.14143138519869	-1.17034710287677	-0.308220004332358	-0.884606146263306	-0.344977153163482	-1.14143138519869	-1.17034710287677	-0.308220004332358	-0.884606146263306
-1.2147949740849	-1.08456388425642	-0.275853012773406	-0.839629791662602	0.151402905964617	-1.2147949740849	-1.08456388425642	-0.275853012773406	-0.839629791662602	0.151402905964617	-1.2147949740849	-1.08456388425642	-0.275853012773406	-0.839629791662602	0.151402905964617	-1.2147949740849	-1.08456388425642	-0.275853012773406	-0.839629791662602	0.151402905964617	-1.2147949740849	-1.08456388425642	-0.275853012773406	-0.839629791662602	0.151402905964617	-1.2147949740849	-1.08456388425642	-0.275853012773406	-0.839629791662602	0.151402905964617	-1.2147949740849	-1.08456388425642	-0.275853012773406	-0.839629791662602	0.151402905964617	-1.2147949740849	-1.08456388425642	-0.275853012773406	-0.839629791662602	0.151402905964617	-1.2147949740849	-1.08456388425642	-0.275853012773406	-0.839629791662602	0.151402905964617	-1.2147949740849	-1.08456388425642	-0.275853012773406	-0.839629791662602	0.151402905964617
-0.988634448818206	-0.246442739161945	-0.783108763371504	0.300251180238491	0.666356399920462	-0.988634448818206	-0.246442739161945	-0.783108763371504	0.300251180238491	0.666356399920462	-0.988634448818206	-0.246442739161945	-0.783108763371504	0.300251180238491	0.666356399920462	-0.988634448818206	-0.246442739161945	-0.783108763371504	0.300251180238491	0.666356399920462	-0.988634448818206	-0.246442739161945	-0.783108763371504	0.300251180238491	0.666356399920462	-0.988634448818206	-0.246442739161945	-0.783108763371504	0.300251180238491	0.666356399920462	-0.988634448818206	-0.246442739161945	-0.783108763371504	0.300251180238491	0.666356399920462	-0.988634448818206	-0.246442739161945	-0.783108763371504	0.300251180238491	0.666356399920462	-0.988634448818206	-0.246442739161945	-0.783108763371504	0.300251180238491	0.666356399920462	-0.988634448818206	-0.246442739161945	-0.783108763371504	0.300251180238491	0.666356399920462
-0.219862819332126	-0.715211369874155	0.444393157879149	0.67544152040942	0.398232597401924	-0.219862819332126	-0.715211369874155	0.444393157879149	0.67544152040942	0.398232597401924	-0.219862819332126	-0.715211369874155	0.444393157879149	0.67544152040942	0.398232597401924	-0.219862819332126	-0.715211369874155	0.444393157879149	0.67544152040942	0.398232597401924	-0.219862819332126	-0.715211369874155	0.444393157879149	0.67544152040942	0.398232597401924	-0.219862819332126	-0.715211369874155	0.444393157879149	0.67544152040942	0.398232597401924	-0.219862819332126	-0.715211369874155	0.444393157879149	0.67544152040942	0.398232597401924	-0.219862819332126	-0.715211369874155	0.444393157879149	0.67544152040942	0.398232597401924	-0.219862819332126	-0.715211369874155	0.444393157879149	0.67544152040942	0.398232597401924	-0.219862819332126	-0.715211369874155	0.444393157879149	0.67544152040942	0.398232597401924
-0.636295395457938	0.582046256766024	0.677900611773066	0.475295802142608	1.45490604438716	-0.636295395457938	0.582046256766024	0.677900611773066	0.475295802142608	1.45490604438716	-0.636295395457938	0.582046256766024	0.677900611773066	0.475295802142608	1.45490604438716	-0.636295395457938	0.582046256766024	0.677900611773066	0.475295802142608	1.45490604438716	-0.636295395457938	0.582046256766024	0.677900611773066	0.475295802142608	1.45490604438716	-0.636295395457938	0.582046256766024	0.677900611773066	0.475295802142608	1.45490604438716	-0.636295395457938	0.582046256766024	0.677900611773066	0.475295802142608	1.45490604438716	-0.636295395457938	0.582046256766024	0.677900611773066	0.475295802142608	1.45490604438716	-0.636295395457938	0.582046256766024	0.677900611773066	0.475295802142608	1.45490604438716	-0.636295395457938	0.582046256766024	0.677900611773066	0.475295802142608	1.45490604438716
0.711536304542199	0.674468081829605	0.553215148765002	1.46537914116733	0.580734417019997	0.711536304542199	0.674468081829605	0.553215148765002	1.46537914116733	0.580734417019997	0.711536304542199	0.674468081829605	0.553215148765002	1.46537914116733	0.580734417019997	0.711536304542199	0.674468081829605	0.553215148765002	1.46537914116733	0.580734417019997	0.711536304542199	0.674468081829605	0.553215148765002	1.46537914116733	0.580734417019997	0.711536304542199	0.674468081829605	0.553215148765002	1.46537914116733	0.580734417019997	0.711536304542199	0.674468081829605	0.553215148765002	1.46537914116733	0.580734417019997	0.711536304542199	0.674468081829605	0.553215148765002	1.46537914116733	0.580734417019997	0.711536304542199	0.674468081829605	0.553215148765002	1.46537914116733	0.580734417019997	0.711536304542199	0.674468081829605	0.553215148765002	1.46537914116733	0.580734417019997
0.665936288844931	0.63090310949197	1.45898924736462	0.488235287358782	0.530564249540943	0.665936288844931	0.63090310949197	1.45898924736462	0.488235287358782	0.530564249540943	0.665936288844931	0.63090310949197	1.45898924736462	0.488235287358782	0.530564249540943	0.665936288844931	0.63090310949197	1.45898924736462	0.488235287358782	0.530564249540943	0.665936288844931	0.63090310949197	1.45898924736462	0.488235287358782	0.530564249540943	0.665936288844931	0.63090310949197	1.45898924736462	0.488235287358782	0.530564249540943	0.665936288844931	0.63090310949197	1.45898924736462	0.488235287358782	0.530564249540943	0.665936288844931	0.63090310949197	1.45898924736462	0.488235287358782	0.530564249540943	0.665936288844931	0.63090310949197	1.45898924736462	0.488235287358782	0.530564249540943	0.665936288844931	0.63090310949197	1.45898924736462	0.488235287358782	0.530564249540943
0.707196750004824	1.43577453455852	0.395894103942553	0.525187771123952	0.427602195653452	0.707196750004824	1.43577453455852	0.395894103942553	0.525187771123952	0.427602195653452	0.707196750004824	1.43577453455852	0.395894103942553	0.525187771123952	0.427602195653452	0.707196750004824	1.43577453455852	0.395894103942553	0.525187771123952	0.427602195653452	0.707196750004824	1.43577453455852	0.395894103942553	0.525187771123952	0.427602195653452	0.707196750004824	1.43577453455852	0.395894103942553	0.525187771123952	0.427602195653452	0.707196750004824	1.43577453455852	0.395894103942553	0.525187771123952	0.427602195653452	0.707196750004824	1.43577453455852	0.395894103942553	0.525187771123952	0.427602195653452	0.707196750004824	1.43577453455852	0.395894103942553	0.525187771123952	0.427602195653452	0.707196750004824	1.43577453455852	0.395894103942553	0.525187771123952	0.427602195653452
1.39600901729753	0.304927116064847	0.515262468172742	0.289139477895942	-0.876255464168112	1.39600901729753	0.304927116064847	0.515262468172742	0.289139477895942	-0.876255464168112	1.39600901729753	0.304927116064847	0.515262468172742	0.289139477895942	-0.876255464168112	1.39600901729753	0.304927116064847	0.515262468172742	0.289139477895942	-0.876255464168112	1.39600901729753	0.304927116064847	0.515262468172742	0.289139477895942	-0.876255464168112	1.39600901729753	0.304927116064847	0.515262468172742	0.289139477895942	-0.876255464168112	1.39600901729753	0.304927116064847	0.515262468172742	0.289139477895942	-0.876255464168112	1.39600901729753	0.304927116064847	0.515262468172742	0.289139477895942	-0.876255464168112	1.39600901729753	0.304927116064847	0.515262468172742	0.289139477895942	-0.876255464168112	1.39600901729753	0.304927116064847	0.515262468172742	0.289139477895942	-0.876255464168112
0.216455328861503	0.50010782565442	0.145253810188742	-0.940774012649723	-0.367209961660969	0.216455328861503	0.50010782565442	0.145253810188742	-0.940774012649723	-0.367209961660969	0.216455328861503	0.50010782565442	0.145253810188742	-0.940774012649723	-0.367209961660969	0.216455328861503	0.50010782565442	0.145253810188742	-0.940774012649723	-0.367209961660969	0.216455328861503	0.50010782565442	0.145253810188742	-0.940774012649723	-0.367209961660969	0.216455328861503	0.50010782565442	0.145253810188742	-0.940774012649723	-0.367209961660969	0.216455328861503	0.50010782565442	0.145253810188742	-0.940774012649723	-0.367209961660969	0.216455328861503	0.50010782565442	0.145253810188742	-0.940774012649723	-0.367209961660969	0.216455328861503	0.50010782565442	0.145253810188742	-0.940774012649723	-0.367209961660969	0.216455328861503	0.50010782565442	0.145253810188742	-0.940774012649723	-0.367209961660969
0.479107515542121	-0.00228552886070563	-0.992652907879311	-0.383541455844999	-1.10956573607824	0.479107515542121	-0.00228552886070563	-0.992652907879311	-0.383541455844999	-1.10956573607824	0.479107515542121	-0.00228552886070563	-0.992652907879311	-0.383541455844999	-1.10956573607824	0.479107515542121	-0.00228552886070563	-0.992652907879311	-0.383541455844999	-1.10956573607824	0.479107515542121	-0.00228552886070563	-0.992652907879311	-0.383541455844999	-1.10956573607824	0.479107515542121	-0.00228552886070563	-0.992652907879311	-0.383541455844999	-1.10956573607824	0.479107515542121	-0.00228552886070563	-0.992652907879311	-0.383541455844999	-1.10956573607824	0.479107515542121	-0.00228552886070563	-0.992652907879311	-0.383541455844999	-1.10956573607824	0.479107515542121	-0.00228552886070563	-0.992652907879311	-0.383541455844999	-1.10956573607824	0.479107515542121	-0.00228552886070563	-0.992652907879311	-0.383541455844999	-1.10956573607824
-0.15163273372976	-1.0317385709325	-0.401929804179956	-1.181578499265	-1.10921135689691	-0.15163273372976	-1.0317385709325	-0.401929804179956	-1.181578499265	-1.10921135689691	-0.15163273372976	-1.0317385709325	-0.401929804179956	-1.181578499265	-1.10921135689691	-0.15163273372976	-1.0317385709325	-0.401929804179956	-1.181578499265	-1.10921135689691	-0.15163273372976	-1.0317385709325	-0.401929804179956	-1.181578499265	-1.10921135689691	-0.15163273372976	-1.0317385709325	-0.401929804179956	-1.181578499265	-1.10921135689691	-0.15163273372976	-1.0317385709325	-0.401929804179956	-1.181578499265	-1.10921135689691	-0.15163273372976	-1.0317385709325	-0.401929804179956	-1.181578499265	-1.10921135689691	-0.15163273372976	-1.0317385709325	-0.401929804179956	-1.181578499265	-1.10921135689691	-0.15163273372976	-1.0317385709325	-0.401929804179956	-1.181578499265	-1.10921135689691
-1.05807397296105	-0.4225105717869	-1.24213303275886	-1.01158629119107	-0.195859517027025	-1.05807397296105	-0.4225105717869	-1.24213303275886	-1.01158629119107	-0.195859517027025	-1.05807397296105	-0.4225105717869	-1.24213303275886	-1.01158629119107	-0.195859517027025	-1.05807397296105	-0.4225105717869	-1.24213303275886	-1.01158629119107	-0.195859517027025	-1.05807397296105	-0.4225105717869	-1.24213303275886	-1.01158629119107	-0.195859517027025	-1.05807397296105	-0.4225105717869	-1.24213303275886	-1.01158629119107	-0.195859517027025	-1.05807397296105	-0.4225105717869	-1.24213303275886	-1.01158629119107	-0.195859517027025	-1.05807397296105	-0.4225105717869	-1.24213303275886	-1.01158629119107	-0.195859517027025	-1.05807397296105	-0.4225105717869	-1.24213303275886	-1.01158629119107	-0.195859517027025	-1.05807397296105	-0.4225105717869	-1.24213303275886	-1.01158629119107	-0.195859517027025
-0.44530125272492	-1.29008844105492	-0.904668483597981	-0.162264080958539	-0.667342270579192	-0.44530125272492	-1.29008844105492	-0.904668483597981	-0.162264080958539	-0.667342270579192	-0.44530125272492	-1.29008844105492	-0.904668483597981	-0.162264080958539	-0.667342270579192	-0.44530125272492	-1.29008844105492	-0.904668483597981	-0.162264080958539	-0.667342270579192	-0.44530125272492	-1.29008844105492	-0.904668483597981	-0.162264080958539	-0.667342270579192	-0.44530125272492	-1.29008844105492	-0.904668483597981	-0.162264080958539	-0.667342270579192	-0.44530125272492	-1.29008844105492	-0.904668483597981	-0.162264080958539	-0.667342270579192	-0.44530125272492	-1.29008844105492	-0.904668483597981	-0.162264080958539	-0.667342270579192	-0.44530125272492	-1.29008844105492	-0.904668483597981	-0.162264080958539	-0.667342270579192	-0.44530125272492	-1.29008844105492	-0.904668483597981	-0.162264080958539	-0.667342270579192
-1.32445837156529	-0.790036284643756	-0.131985323022112	-0.593419998503987	0.589433893914767	-1.32445837156529	-0.790036284643756	-0.131985323022112	-0.593419998503987	0.589433893914767	-1.32445837156529	-0.790036284643756	-0.131985323022112	-0.593419998503987	0.589433893914767	-1.32445837156529	-0.790036284643756	-0.131985323022112	-0.593419998503987	0.589433893914767	-1.32445837156529	-0.790036284643756	-0.131985323022112	-0.593419998503987	0.589433893914767	-1.32445837156529	-0.790036284643756	-0.131985323022112	-0.593419998503987	0.589433893914767	-1.32445837156529	-0.790036284643756	-0.131985323022112	-0.593419998503987	0.589433893914767	-1.32445837156529	-0.790036284643756	-0.131985323022112	-0.593419998503987	0.589433893914767	-1.32445837156529	-0.790036284643756	-0.131985323022112	-0.593419998503987	0.589433893914767	-1.32445837156529	-0.790036284643756	-0.131985323022112	-0.593419998503987	0.589433893914767
-0.669341410973619	-0.104779887962124	-0.509383679179363	0.721594411506387	0.744119309745317	-0.669341410973619	-0.104779887962124	-0.509383679179363	0.721594411506387	0.744119309745317	-0.669341410973619	-0.104779887962124	-0.509383679179363	0.721594411506387	0.744119309745317	-0.669341410973619	-0.104779887962124	-0.509383679179363	0.721594411506387	0.744119309745317	-0.669341410973619	-0.104779887962124	-0.509383679179363	0.721594411506387	0.744119309745317	-0.669341410973619	-0.104779887962124	-0.509383679179363	0.721594411506387	0.744119309745317	-0.669341410973619	-0.104779887962124	-0.509383679179363	0.721594411506387	0.744119309745317	-0.669341410973619	-0.104779887962124	-0.509383679179363	0.721594411506387	0.744119309745317	-0.669341410973619	-0.104779887962124	-0.509383679179363	0.721594411506387	0.744119309745317	-0.669341410973619	-0.104779887962124	-0.509383679179363	0.721594411506387	0.744119309745317
-0.0803025545517698	-0.415862274526007	0.84429116463486	0.732631243412149	0.610963659030748	-0.0803025545517698	-0.415862274526007	0.84429116463486	0.732631243412149	0.610963659030748	-0.0803025545517698	-0.415862274526007	0.84429116463486	0.732631243412149	0.610963659030748	-0.0803025545517698	-0.415862274526007	0.84429116463486	0.732631243412149	0.610963659030748	-0.0803025545517698	-0.415862274526007	0.84429116463486	0.732631243412149	0.610963659030748	-0.0803025545517698	-0.415862274526007	0.84429116463486	0.732631243412149	0.610963659030748	-0.0803025545517698	-0.415862274526007	0.84429116463486	0.732631243412149	0.610963659030748	-0.0803025545517698	-0.415862274526007	0.84429116463486	0.732631243412149	0.610963659030748	-0.0803025545517698	-0.415862274526007	0.84429116463486	0.732631243412149	0.610963659030748	-0.0803025545517698	-0.415862274526007	0.84429116463486	0.732631243412149	0.610963659030748
-0.313663896953399	0.956065930640223	0.715896038822687	0.680311278180689	1.43223683680957	-0.313663896953399	0.956065930640223	0.715896038822687	0.680311278180689	1.43223683680957	-0.313663896953399	0.956065930640223	0.715896038822687	0.680311278180689	1.43223683680957	-0.313663896953399	0.956065930640223	0.715896038822687	0.680311278180689	1.43223683680957	-0.313663896953399	0.956065930640223	0.715896038822687	0.680311278180689	1.43223683680957	-0.313663896953399	0.956065930640223	0.715896038822687	0.680311278180689	1.43223683680957	-0.313663896953399	0.956065930640223	0.715896038822687	0.680311278180689	1.43223683680957	-0.313663896953399	0.956065930640223	0.715896038822687	0.680311278180689	1.43223683680957	-0.313663896953399	0.956065930640223	0.715896038822687	0.680311278180689	1.43223683680957	-0.313663896953399	0.956065930640223	0.715896038822687	0.680311278180689	1.43223683680957
1.05562875522833	0.69480181826311	0.74764215583656	1.39453391592863	0.298494753149605	1.05562875522833	0.69480181826311	0.74764215583656	1.39453391592863	0.298494753149605	1.05562875522833	0.69480181826311	0.74764215583656	1.39453391592863	0.298494753149605	1.05562875522833	0.69480181826311	0.74764215583656	1.39453391592863	0.298494753149605	1.05562875522833	0.69480181826311	0.74764215583656	1.39453391592863	0.298494753149605	1.05562875522833	0.69480181826311	0.74764215583656	1.39453391592863	0.298494753149605	1.05562875522833	0.69480181826311	0.74764215583656	1.39453391592863	0.298494753149605	1.05562875522833	0.69480181826311	0.74764215583656	1.39453391592863	0.298494753149605	1.05562875522833	0.69480181826311	0.74764215583656	1.39453391592863	0.298494753149605	1.05562875522833	0.69480181826311	0.74764215583656	1.39453391592863	0.298494753149605
0.670247960361368	0.811784020347425	1.34066502656185	0.202463234334741	0.422309614766363	0.670247960361368	0.811784020347425	1.34066502656185	0.202463234334741	0.422309614766363	0.670247960361368	0.811784020347425	1.34066502656185	0.202463234334741	0.422309614766363	0.670247960361368	0.811784020347425	1.34066502656185	0.202463234334741	0.422309614766363	0.670247960361368	0.811784020347425	1.34066502656185	0.202463234334741	0.422309614766363	0.670247960361368	0.811784020347425	1.34066502656185	0.202463234334741	0.422309614766363	0.670247960361368	0.811784020347425	1.34066502656185	0.202463234334741	0.422309614766363	0.670247960361368	0.811784020347425	1.34066502656185	0.202463234334741	0.422309614766363	0.670247960361368	0.811784020347425	1.34066502656185	0.202463234334741	0.422309614766363	0.670247960361368	0.811784020347425	1.34066502656185	0.202463234334741	0.422309614766363
0.871539805540798	1.27128517650447	0.109858711604928	0.402493337813246	-0.0044463037624328	0.871539805540798	1.27128517650447	0.109858711604928	0.402493337813246	-0.0044463037624328	0.871539805540798	1.27128517650447	0.109858711604928	0.402493337813246	-0.0044463037624328	0.871539805540798	1.27128517650447	0.109858711604928	0.402493337813246	-0.0044463037624328	0.871539805540798	1.27128517650447	0.109858711604928	0.402493337813246	-0.0044463037624328	0.871539805540798	1.27128517650447	0.109858711604928	0.402493337813246	-0.0044463037624328	0.871539805540798	1.27128517650447	0.109858711604928	0.402493337813246	-0.0044463037624328	0.871539805540798	1.27128517650447	0.109858711604928	0.402493337813246	-0.0044463037624328	0.871539805540798	1.27128517650447	0.109858711604928	0.402493337813246	-0.0044463037624328	0.871539805540798	1.27128517650447	0.109858711604928	0.402493337813246	-0.0044463037624328
1.18726744719204	0.0216839917783885	0.377306871940049	-0.151247797986999	-1.0826533988804	1.18726744719204	0.0216839917783885	0.377306871940049	-0.151247797986999	-1.0826533988804	1.18726744719204	0.0216839917783885	0.377306871940049	-0.151247797986999	-1.0826533988804	1.18726744719204	0.0216839917783885	0.377306871940049	-0.151247797986999	-1.0826533988804	1.18726744719204	0.0216839917783885	0.377306871940049	-0.151247797986999	-1.0826533988804	1.18726744719204	0.0216839917783885	0.377306871940049	-0.151247797986999	-1.0826533988804	1.18726744719204	0.0216839917783885	0.377306871940049	-0.151247797986999	-1.0826533988804	1.18726744719204	0.0216839917783885	0.377306871940049	-0.151247797986999	-1.0826533988804	1.18726744719204	0.0216839917783885	0.377306871940049	-0.151247797986999	-1.0826533988804	1.18726744719204	0.0216839917783885	0.377306871940049	-0.151247797986999	-1.0826533988804
-0.0611930873277591	0.346267767448216	-0.298417238355168	-1.11134562311158	-0.44563263788237	-0.0611930873277591	0.346267767448216	-0.298417238355168	-1.11134562311158	-0.44563263788237	-0.0611930873277591	0.346267767448216	-0.298417238355168	-1.11134562311158	-0.44563263788237	-0.0611930873277591	0.346267767448216	-0.298417238355168	-1.11134562311158	-0.44563263788237	-0.0611930873277591	0.346267767448216	-0.298417238355168	-1.11134562311158	-0.44563263788237	-0.0611930873277591	0.346267767448216	-0.298417238355168	-1.11134562311158	-0.44563263788237	-0.0611930873277591	0.346267767448216	-0.298417238355168	-1.11134562311158	-0.44563263788237	-0.0611930873277591	0.346267767448216	-0.298417238355168	-1.11134562311158	-0.44563263788237	-0.0611930873277591	0.346267767448216	-0.298417238355168	-1.11134562311158	-0.44563263788237	-0.0611930873277591	0.346267767448216	-0.298417238355168	-1.11134562311158	-0.44563263788237
0.308994823379476	-0.44406698091069	-1.12683341498167	-0.459399151659107	-1.25221751995069	0.308994823379476	-0.44406698091069	-1.12683341498167	-0.459399151659107	-1.25221751995069	0.308994823379476	-0.44406698091069	-1.12683341498167	-0.459399151659107	-1.25221751995069	0.308994823379476	-0.44406698091069	-1.12683341498167	-0.459399151659107	-1.25221751995069	0.308994823379476	-0.44406698091069	-1.12683341498167	-0.459399151659107	-1.25221751995069	0.308994823379476	-0.44406698091069	-1.12683341498167	-0.459399151659107	-1.25221751995069	0.308994823379476	-0.44406698091069	-1.12683341498167	-0.459399151659107	-1.25221751995069	0.308994823379476	-0.44406698091069	-1.12683341498167	-0.459399151659107	-1.25221751995069	0.308994823379476	-0.44406698091069	-1.12683341498167	-0.459399151659107	-1.25221751995069	0.308994823379476	-0.44406698091069	-1.12683341498167	-0.459399151659107	-1.25221751995069
-0.586306102350127	-1.12946692945916	-0.475131345890471	-1.28683889706178	-0.806348750883676	-0.586306102350127	-1.12946692945916	-0.475131345890471	-1.28683889706178	-0.806348750883676	-0.586306102350127	-1.12946692945916	-0.475131345890471	-1.28683889706178	-0.806348750883676	-0.586306102350127	-1.12946692945916	-0.475131345890471	-1.28683889706178	-0.806348750883676	-0.586306102350127	-1.12946692945916	-0.475131345890471	-1.28683889706178	-0.806348750883676	-0.586306102350127	-1.12946692945916	-0.475131345890471	-1.28683889706178	-0.806348750883676	-0.586306102350127	-1.12946692945916	-0.475131345890471	-1.28683889706178	-0.806348750883676	-0.586306102350127	-1.12946692945916	-0.475131345890471	-1.28683889706178	-0.806348750883676	-0.586306102350127	-1.12946692945916	-0.475131345890471	-1.28683889706178	-0.806348750883676	-0.586306102350127	-1.12946692945916	-0.475131345890471	-1.28683889706178	-0.806348750883676
-1.11977471397519	-0.492738068767497	-1.30767574154425	-0.682670260365012	-0.0368788289139446	-1.11977471397519	-0.492738068767497	-1.30767574154425	-0.682670260365012	-0.0368788289139446	-1.11977471397519	-0.492738068767497	-1.30767574154425	-0.682670260365012	-0.0368788289139446	-1.11977471397519	-0.492738068767497	-1.30767574154425	-0.682670260365012	-0.0368788289139446	-1.11977471397519	-0.492738068767497	-1.30767574154425	-0.682670260365012	-0.0368788289139446	-1.11977471397519	-0.492738068767497	-1.30767574154425	-0.682670260365012	-0.0368788289139446	-1.11977471397519	-0.492738068767497	-1.30767574154425	-0.682670260365012	-0.0368788289139446	-1.11977471397519	-0.492738068767497	-1.30767574154425	-0.682670260365012	-0.0368788289139446	-1.11977471397519	-0.492738068767497	-1.30767574154425	-0.682670260365012	-0.0368788289139446	-1.11977471397519	-0.492738068767497	-1.30767574154425	-0.682670260365012	-0.0368788289139446
-0.512007821395475	-1.3140503312506	-0.554061380021112	-0.00759366863071764	-0.380677540578077	-0.512007821395475	-1.3140503312506	-0.554061380021112	-0.00759366863071764	-0.380677540578077	-0.512007821395475	-1.3140503312506	-0.554061380021112	-0.00759366863071764	-0.380677540578077	-0.512007821395475	-1.3140503312506	-0.554061380021112	-0.00759366863071764	-0.380677540578077	-0.512007821395475	-1.3140503312506	-0.554061380021112	-0.00759366863071764	-0.380677540578077	-0.512007821395475	-1.3140503312506	-0.554061380021112	-0.00759366863071764	-0.380677540578077	-0.512007821395475	-1.3140503312506	-0.554061380021112	-0.00759366863071764	-0.380677540578077	-0.512007821395475	-1.3140503312506	-0.554061380021112	-0.00759366863071764	-0.380677540578077	-0.512007821395475	-1.3140503312506	-0.554061380021112	-0.00759366863071764	-0.380677540578077	-0.512007821395475	-1.3140503312506	-0.554061380021112	-0.00759366863071764	-0.380677540578077
-1.30547976850163	-0.422276654411075	0.0184499073399897	-0.284492448767213	0.968202551245241	-1.30547976850163	-0.422276654411075	0.0184499073399897	-0.284492448767213	0.968202551245241	-1.30547976850163	-0.422276654411075	0.0184499073399897	-0.284492448767213	0.968202551245241	-1.30547976850163	-0.422276654411075	0.0184499073399897	-0.284492448767213	0.968202551245241	-1.30547976850163	-0.422276654411075	0.0184499073399897	-0.284492448767213	0.968202551245241	-1.30547976850163	-0.422276654411075	0.0184499073399897	-0.284492448767213	0.968202551245241	-1.30547976850163	-0.422276654411075	0.0184499073399897	-0.284492448767213	0.968202551245241	-1.30547976850163	-0.422276654411075	0.0184499073399897	-0.284492448767213	0.968202551245241	-1.30547976850163	-0.422276654411075	0.0184499073399897	-0.284492448767213	0.968202551245241	-1.30547976850163	-0.422276654411075	0.0184499073399897	-0.284492448767213	0.968202551245241
-0.289074037467409	0.0416969980083128	-0.180708457811916	1.07060472096174	0.752362320975017	-0.289074037467409	0.0416969980083128	-0.180708457811916	1.07060472096174	0.752362320975017	-0.289074037467409	0.0416969980083128	-0.180708457811916	1.07060472096174	0.752362320975017	-0.289074037467409	0.0416969980083128	-0.180708457811916	1.07060472096174	0.752362320975017	-0.289074037467409	0.0416969980083128	-0.180708457811916	1.07060472096174	0.752362320975017	-0.289074037467409	0.0416969980083128	-0.180708457811916	1.07060472096174	0.752362320975017	-0.289074037467409	0.0416969980083128	-0.180708457811916	1.07060472096174	0.752362320975017	-0.289074037467409	0.0416969980083128	-0.180708457811916	1.07060472096174	0.752362320975017	-0.289074037467409	0.0416969980083128	-0.180708457811916	1.07060472096174	0.752362320975017	-0.289074037467409	0.0416969980083128	-0.180708457811916	1.07060472096174	0.752362320975017
0.0626649542406313	-0.070357382622771	1.15976642280378	0.722430145942514	0.772328498358941	0.0626649542406313	-0.070357382622771	1.15976642280378	0.722430145942514	0.772328498358941	0.0626649542406313	-0.070357382622771	1.15976642280378	0.722430145942514	0.772328498358941	0.0626649542406313	-0.070357382622771	1.15976642280378	0.722430145942514	0.772328498358941	0.0626649542406313	-0.070357382622771	1.15976642280378	0.722430145942514	0.772328498358941	0.0626649542406313	-0.070357382622771	1.15976642280378	0.722430145942514	0.772328498358941	0.0626649542406313	-0.070357382622771	1.15976642280378	0.722430145942514	0.772328498358941	0.0626649542406313	-0.070357382622771	1.15976642280378	0.722430145942514	0.772328498358941	0.0626649542406313	-0.070357382622771	1.15976642280378	0.722430145942514	0.772328498358941	0.0626649542406313	-0.070357382622771	1.15976642280378	0.722430145942514	0.772328498358941
0.0453795568269857	1.23470255975759	0.689105470270246	0.826708876538709	1.26903758877108	0.0453795568269857	1.23470255975759	0.689105470270246	0.826708876538709	1.26903758877108	0.0453795568269857	1.23470255975759	0.689105470270246	0.826708876538709	1.26903758877108	0.0453795568269857	1.23470255975759	0.689105470270246	0.826708876538709	1.26903758877108	0.0453795568269857	1.23470255975759	0.689105470270246	0.826708876538709	1.26903758877108	0.0453795568269857	1.23470255975759	0.689105470270246	0.826708876538709	1.26903758877108	0.0453795568269857	1.23470255975759	0.689105470270246	0.826708876538709	1.26903758877108	0.0453795568269857	1.23470255975759	0.689105470270246	0.826708876538709	1.26903758877108	0.0453795568269857	1.23470255975759	0.689105470270246	0.826708876538709	1.26903758877108	0.0453795568269857	1.23470255975759	0.689105470270246	0.826708876538709	1.26903758877108
1.29463833313606	0.65332766122887	0.876300911431821	1.18684487272292	-0.00504398158456892	1.29463833313606	0.65332766122887	0.876300911431821	1.18684487272292	-0.00504398158456892	1.29463833313606	0.65332766122887	0.876300911431821	1.18684487272292	-0.00504398158456892	1.29463833313606	0.65332766122887	0.876300911431821	1.18684487272292	-0.00504398158456892	1.29463833313606	0.65332766122887	0.876300911431821	1.18684487272292	-0.00504398158456892	1.29463833313606	0.65332766122887	0.876300911431821	1.18684487272292	-0.00504398158456892	1.29463833313606	0.65332766122887	0.876300911431821	1.18684487272292	-0.00504398158456892	1.29463833313606	0.65332766122887	0.876300911431821	1.18684487272292	-0.00504398158456892	1.29463833313606	0.65332766122887	0.876300911431821	1.18684487272292	-0.00504398158456892	1.29463833313606	0.65332766122887	0.876300911431821	1.18684487272292	-0.00504398158456892
0.616000197980103	0.91997358589109	1.09082542477134	-0.0951687447027406	0.272742469734687	0.616000197980103	0.91997358589109	1.09082542477134	-0.0951687447027406	0.272742469734687	0.616000197980103	0.91997358589109	1.09082542477134	-0.0951687447027406	0.272742469734687	0.616000197980103	0.91997358589109	1.09082542477134	-0.0951687447027406	0.272742469734687	0.616000197980103	0.91997358589109	1.09082542477134	-0.0951687447027406	0.272742469734687	0.616000197980103	0.91997358589109	1.09082542477134	-0.0951687447027406	0.272742469734687	0.616000197980103	0.91997358589109	1.09082542477134	-0.0951687447027406	0.272742469734687	0.616000197980103	0.91997358589109	1.09082542477134	-0.0951687447027406	0.272742469734687	0.616000197980103	0.91997358589109	1.09082542477134	-0.0951687447027406	0.272742469734687	0.616000197980103	0.91997358589109	1.09082542477134	-0.0951687447027406	0.272742469734687
0.956625309002891	0.982184011225097	-0.179047492375051	0.239325969280977	-0.439213446410132	0.956625309002891	0.982184011225097	-0.179047492375051	0.239325969280977	-0.439213446410132	0.956625309002891	0.982184011225097	-0.179047492375051	0.239325969280977	-0.439213446410132	0.956625309002891	0.982184011225097	-0.179047492375051	0.239325969280977	-0.439213446410132	0.956625309002891	0.982184011225097	-0.179047492375051	0.239325969280977	-0.439213446410132	0.956625309002891	0.982184011225097	-0.179047492375051	0.239325969280977	-0.439213446410132	0.956625309002891	0.982184011225097	-0.179047492375051	0.239325969280977	-0.439213446410132	0.956625309002891	0.982184011225097	-0.179047492375051	0.239325969280977	-0.439213446410132	0.956625309002891	0.982184011225097	-0.179047492375051	0.239325969280977	-0.439213446410132	0.956625309002891	0.982184011225097	-0.179047492375051	0.239325969280977	-0.439213446410132
0.862302874470463	-0.25599148233481	0.200275874451307	-0.57973513731265	-1.18168308998476	0.862302874470463	-0.25599148233481	0.200275874451307	-0.57973513731265	-1.18168308998476	0.862302874470463	-0.25599148233481	0.200275874451307	-0.57973513731265	-1.18168308998476	0.862302874470463	-0.25599148233481	0.200275874451307	-0.57973513731265	-1.18168308998476	0.862302874470463	-0.25599148233481	0.200275874451307	-0.57973513731265	-1.18168308998476	0.862302874470463	-0.25599148233481	0.200275874451307	-0.57973513731265	-1.18168308998476	0.862302874470463	-0.25599148233481	0.200275874451307	-0.57973513731265	-1.18168308998476	0.862302874470463	-0.25599148233481	0.200275874451307	-0.57973513731265	-1.18168308998476	0.862302874470463	-0.25599148233481	0.200275874451307	-0.57973513731265	-1.18168308998476	0.862302874470463	-0.25599148233481	0.200275874451307	-0.57973513731265	-1.18168308998476
-0.325471479703135	0.155370477377443	-0.715494956651092	-1.17241674650172	-0.49017556944719	-0.325471479703135	0.155370477377443	-0.715494956651092	-1.17241674650172	-0.49017556944719	-0.325471479703135	0.155370477377443	-0.715494956651092	-1.17241674650172	-0.49017556944719	-0.325471479703135	0.155370477377443	-0.715494956651092	-1.17241674650172	-0.49017556944719	-0.325471479703135	0.155370477377443	-0.715494956651092	-1.17241674650172	-0.49017556944719	-0.325471479703135	0.155370477377443	-0.715494956651092	-1.17241674650172	-0.49017556944719	-0.325471479703135	0.155370477377443	-0.715494956651092	-1.17241674650172	-0.49017556944719	-0.325471479703135	0.155370477377443	-0.715494956651092	-1.17241674650172	-0.49017556944719	-0.325471479703135	0.155370477377443	-0.715494956651092	-1.17241674650172	-0.49017556944719	-0.325471479703135	0.155370477377443	-0.715494956651092	-1.17241674650172	-0.49017556944719
0.104515505854323	-0.84468185567652	-1.15072822952566	-0.500288189476866	-1.2741946057269	0.104515505854323	-0.84468185567652	-1.15072822952566	-0.500288189476866	-1.2741946057269	0.104515505854323	-0.84468185567652	-1.15072822952566	-0.500288189476866	-1.2741946057269	0.104515505854323	-0.84468185567652	-1.15072822952566	-0.500288189476866	-1.2741946057269	0.104515505854323	-0.84468185567652	-1.15072822952566	-0.500288189476866	-1.2741946057269	0.104515505854323	-0.84468185567652	-1.15072822952566	-0.500288189476866	-1.2741946057269	0.104515505854323	-0.84468185567652	-1.15072822952566	-0.500288189476866	-1.2741946057269	0.104515505854323	-0.84468185567652	-1.15072822952566	-0.500288189476866	-1.2741946057269	0.104515505854323	-0.84468185567652	-1.15072822952566	-0.500288189476866	-1.2741946057269	0.104515505854323	-0.84468185567652	-1.15072822952566	-0.500288189476866	-1.2741946057269
-0.965555455770625	-1.11742650946064	-0.511946957737765	-1.26739470831775	-0.428096331226732	-0.965555455770625	-1.11742650946064	-0.511946957737765	-1.26739470831775	-0.428096331226732	-0.965555455770625	-1.11742650946064	-0.511946957737765	-1.26739470831775	-0.428096331226732	-0.965555455770625	-1.11742650946064	-0.511946957737765	-1.26739470831775	-0.428096331226732	-0.965555455770625	-1.11742650946064	-0.511946957737765	-1.26739470831775	-0.428096331226732	-0.965555455770625	-1.11742650946064	-0.511946957737765	-1.26739470831775	-0.428096331226732	-0.965555455770625	-1.11742650946064	-0.511946957737765	-1.26739470831775	-0.428096331226732	-0.965555455770625	-1.11742650946064	-0.511946957737765	-1.26739470831775	-0.428096331226732	-0.965555455770625	-1.11742650946064	-0.511946957737765	-1.26739470831775	-0.428096331226732	-0.965555455770625	-1.11742650946064	-0.511946957737765	-1.26739470831775	-0.428096331226732
-1.07346215110853	-0.524841655231706	-1.24586427734621	-0.29090208929933	0.120137162203604	-1.07346215110853	-0.524841655231706	-1.24586427734621	-0.29090208929933	0.120137162203604	-1.07346215110853	-0.524841655231706	-1.24586427734621	-0.29090208929933	0.120137162203604	-1.07346215110853	-0.524841655231706	-1.24586427734621	-0.29090208929933	0.120137162203604	-1.07346215110853	-0.524841655231706	-1.24586427734621	-0.29090208929933	0.120137162203604	-1.07346215110853	-0.524841655231706	-1.24586427734621	-0.29090208929933	0.120137162203604	-1.07346215110853	-0.524841655231706	-1.24586427734621	-0.29090208929933	0.120137162203604	-1.07346215110853	-0.524841655231706	-1.24586427734621	-0.29090208929933	0.120137162203604	-1.07346215110853	-0.524841655231706	-1.24586427734621	-0.29090208929933	0.120137162203604	-1.07346215110853	-0.524841655231706	-1.24586427734621	-0.29090208929933	0.120137162203604
-0.538553405662541	-1.20946530780457	-0.15358801074098	0.143204329958074	-0.0510324795394811	-0.538553405662541	-1.20946530780457	-0.15358801074098	0.143204329958074	-0.0510324795394811	-0.538553405662541	-1.20946530780457	-0.15358801074098	0.143204329958074	-0.0510324795394811	-0.538553405662541	-1.20946530780457	-0.15358801074098	0.143204329958074	-0.0510324795394811	-0.538553405662541	-1.20946530780457	-0.15358801074098	0.143204329958074	-0.0510324795394811	-0.538553405662541	-1.20946530780457	-0.15358801074098	0.143204329958074	-0.0510324795394811	-0.538553405662541	-1.20946530780457	-0.15358801074098	0.143204329958074	-0.0510324795394811	-0.538553405662541	-1.20946530780457	-0.15358801074098	0.143204329958074	-0.0510324795394811	-0.538553405662541	-1.20946530780457	-0.15358801074098	0.143204329958074	-0.0510324795394811	-0.538553405662541	-1.20946530780457	-0.15358801074098	0.143204329958074	-0.0510324795394811
-1.15827462998514	-0.0179019462174332	0.163493063601664	0.0583166239553015	1.25080535912922	-1.15827462998514	-0.0179019462174332	0.163493063601664	0.0583166239553015	1.25080535912922	-1.15827462998514	-0.0179019462174332	0.163493063601664	0.0583166239553015	1.25080535912922	-1.15827462998514	-0.0179019462174332	0.163493063601664	0.0583166239553015	1.25080535912922	-1.15827462998514	-0.0179019462174332	0.163493063601664	0.0583166239553015	1.25080535912922	-1.15827462998514	-0.0179019462174332	0.163493063601664	0.0583166239553015	1.25080535912922	-1.15827462998514	-0.0179019462174332	0.163493063601664	0.0583166239553015	1.25080535912922	-1.15827462998514	-0.0179019462174332	0.163493063601664	0.0583166239553015	1.25080535912922	-1.15827462998514	-0.0179019462174332	0.163493063601664	0.0583166239553015	1.25080535912922	-1.15827462998514	-0.0179019462174332	0.163493063601664	0.0583166239553015	1.25080535912922
0.114474557763722	0.181591807476111	0.171901643477282	1.31340744837206	0.692843186367393	0.114474557763722	0.181591807476111	0.171901643477282	1.31340744837206	0.692843186367393	0.114474557763722	0.181591807476111	0.171901643477282	1.31340744837206	0.692843186367393	0.114474557763722	0.181591807476111	0.171901643477282	1.31340744837206	0.692843186367393	0.114474557763722	0.181591807476111	0.171901643477282	1.31340744837206	0.692843186367393	0.114474557763722	0.181591807476111	0.171901643477282	1.31340744837206	0.692843186367393	0.114474557763722	0.181591807476111	0.171901643477282	1.31340744837206	0.692843186367393	0.114474557763722	0.181591807476111	0.171901643477282	1.31340744837206	0.692843186367393	0.114474557763722	0.181591807476111	0.171901643477282	1.31340744837206	0.692843186367393	0.114474557763722	0.181591807476111	0.171901643477282	1.31340744837206	0.692843186367393
0.198123600993262	0.288389704789317	1.3603520358033	0.648247296995843	0.865258955394016	0.198123600993262	0.288389704789317	1.3603520358033	0.648247296995843	0.865258955394016	0.198123600993262	0.288389704789317	1.3603520358033	0.648247296995843	0.865258955394016	0.198123600993262	0.288389704789317	1.3603520358033	0.648247296995843	0.865258955394016	0.198123600993262	0.288389704789317	1.3603520358033	0.648247296995843	0.865258955394016	0.198123600993262	0.288389704789317	1.3603520358033	0.648247296995843	0.865258955394016	0.198123600993262	0.288389704789317	1.3603520358033	0.648247296995843	0.865258955394016	0.198123600993262	0.288389704789317	1.3603520358033	0.648247296995843	0.865258955394016	0.198123600993262	0.288389704789317	1.3603520358033	0.648247296995843	0.865258955394016	0.198123600993262	0.288389704789317	1.3603520358033	0.648247296995843	0.865258955394016
0.406344744474665	1.39122636488594	0.602370244867376	0.89863264530067	0.981136351836513	0.406344744474665	1.39122636488594	0.602370244867376	0.89863264530067	0.981136351836513	0.406344744474665	1.39122636488594	0.602370244867376	0.89863264530067	0.981136351836513	0.406344744474665	1.39122636488594	0.602370244867376	0.89863264530067	0.981136351836513	0.406344744474665	1.39122636488594	0.602370244867376	0.89863264530067	0.981136351836513	0.406344744474665	1.39122636488594	0.602370244867376	0.89863264530067	0.981136351836513	0.406344744474665	1.39122636488594	0.602370244867376	0.89863264530067	0.981136351836513	0.406344744474665	1.39122636488594	0.602370244867376	0.89863264530067	0.981136351836513	0.406344744474665	1.39122636488594	0.602370244867376	0.89863264530067	0.981136351836513	0.406344744474665	1.39122636488594	0.602370244867376	0.89863264530067	0.981136351836513
1.40584784323822	0.556097456595187	0.924848186852451	0.862597447720844	-0.300674674707671	1.40584784323822	0.556097456595187	0.924848186852451	0.862597447720844	-0.300674674707671	1.40584784323822	0.556097456595187	0.924848186852451	0.862597447720844	-0.300674674707671	1.40584784323822	0.556097456595187	0.924848186852451	0.862597447720844	-0.300674674707671	1.40584784323822	0.556097456595187	0.924848186852451	0.862597447720844	-0.300674674707671	1.40584784323822	0.556097456595187	0.924848186852451	0.862597447720844	-0.300674674707671	1.40584784323822	0.556097456595187	0.924848186852451	0.862597447720844	-0.300674674707671	1.40584784323822	0.556097456595187	0.924848186852451	0.862597447720844	-0.300674674707671	1.40584784323822	0.556097456595187	0.924848186852451	0.862597447720844	-0.300674674707671	1.40584784323822	0.556097456595187	0.924848186852451	0.862597447720844	-0.300674674707671
0.510236107137923	0.942940525958985	0.73397683887164	-0.37632982790256	0.0934514018313118	0.510236107137923	0.942940525958985	0.73397683887164	-0.37632982790256	0.0934514018313118	0.510236107137923	0.942940525958985	0.73397683887164	-0.37632982790256	0.0934514018313118	0.510236107137923	0.942940525958985	0.73397683887164	-0.37632982790256	0.0934514018313118	0.510236107137923	0.942940525958985	0.73397683887164	-0.37632982790256	0.0934514018313118	0.510236107137923	0.942940525958985	0.73397683887164	-0.37632982790256	0.0934514018313118	0.510236107137923	0.942940525958985	0.73397683887164	-0.37632982790256	0.0934514018313118	0.510236107137923	0.942940525958985	0.73397683887164	-0.37632982790256	0.0934514018313118	0.510236107137923	0.942940525958985	0.73397683887164	-0.37632982790256	0.0934514018313118	0.510236107137923	0.942940525958985	0.73397683887164	-0.37632982790256	0.0934514018313118
0.952025957947945	0.596905046494198	-0.443645205690676	0.0487086078249286	-0.833908356942363	0.952025957947945	0.596905046494198	-0.443645205690676	0.0487086078249286	-0.833908356942363	0.952025957947945	0.596905046494198	-0.443645205690676	0.0487086078249286	-0.833908356942363	0.952025957947945	0.596905046494198	-0.443645205690676	0.0487086078249286	-0.833908356942363	0.952025957947945	0.596905046494198	-0.443645205690676	0.0487086078249286	-0.833908356942363	0.952025957947945	0.596905046494198	-0.443645205690676	0.0487086078249286	-0.833908356942363	0.952025957947945	0.596905046494198	-0.443645205690676	0.0487086078249286	-0.833908356942363	0.952025957947945	0.596905046494198	-0.443645205690676	0.0487086078249286	-0.833908356942363	0.952025957947945	0.596905046494198	-0.443645205690676	0.0487086078249286	-0.833908356942363	0.952025957947945	0.596905046494198	-0.443645205690676	0.0487086078249286	-0.833908356942363
0.45313089159331	-0.502311090812173	-0.00130843931183339	-0.954050091785751	-1.16562591423665	0.45313089159331	-0.502311090812173	-0.00130843931183339	-0.954050091785751	-1.16562591423665	0.45313089159331	-0.502311090812173	-0.00130843931183339	-0.954050091785751	-1.16562591423665	0.45313089159331	-0.502311090812173	-0.00130843931183339	-0.954050091785751	-1.16562591423665	0.45313089159331	-0.502311090812173	-0.00130843931183339	-0.954050091785751	-1.16562591423665	0.45313089159331	-0.502311090812173	-0.00130843931183339	-0.954050091785751	-1.16562591423665	0.45313089159331	-0.502311090812173	-0.00130843931183339	-0.954050091785751	-1.16562591423665	0.45313089159331	-0.502311090812173	-0.00130843931183339	-0.954050091785751	-1.16562591423665	0.45313089159331	-0.502311090812173	-0.00130843931183339	-0.954050091785751	-1.16562591423665	0.45313089159331	-0.502311090812173	-0.00130843931183339	-0.954050091785751	-1.16562591423665
-0.552184212016921	-0.0565262818133987	-1.06474930435214	-1.12006121560195	-0.496913136310462	-0.552184212016921	-0.0565262818133987	-1.06474930435214	-1.12006121560195	-0.496913136310462	-0.552184212016921	-0.0565262818133987	-1.06474930435214	-1.12006121560195	-0.496913136310462	-0.552184212016921	-0.0565262818133987	-1.06474930435214	-1.12006121560195	-0.496913136310462	-0.552184212016921	-0.0565262818133987	-1.06474930435214	-1.12006121560195	-0.496913136310462	-0.552184212016921	-0.0565262818133987	-1.06474930435214	-1.12006121560195	-0.496913136310462	-0.552184212016921	-0.0565262818133987	-1.06474930435214	-1.12006121560195	-0.496913136310462	-0.552184212016921	-0.0565262818133987	-1.06474930435214	-1.12006121560195	-0.496913136310462	-0.552184212016921	-0.0565262818133987	-1.06474930435214	-1.12006121560195	-0.496913136310462	-0.552184212016921	-0.0565262818133987	-1.06474930435214	-1.12006121560195	-0.496913136310462
-0.11673183593266	-1.16445970321509	-1.06409787538468	-0.502271719413521	-1.17167245431533	-0.11673183593266	-1.16445970321509	-1.06409787538468	-0.502271719413521	-1.17167245431533	-0.11673183593266	-1.16445970321509	-1.06409787538468	-0.502271719413521	-1.17167245431533	-0.11673183593266	-1.16445970321509	-1.06409787538468	-0.502271719413521	-1.17167245431533	-0.11673183593266	-1.16445970321509	-1.06409787538468	-0.502271719413521	-1.17167245431533	-0.11673183593266	-1.16445970321509	-1.06409787538468	-0.502271719413521	-1.17167245431533	-0.11673183593266	-1.16445970321509	-1.06409787538468	-0.502271719413521	-1.17167245431533	-0.11673183593266	-1.16445970321509	-1.06409787538468	-0.502271719413521	-1.17167245431533	-0.11673183593266	-1.16445970321509	-1.06409787538468	-0.502271719413521	-1.17167245431533	-0.11673183593266	-1.16445970321509	-1.06409787538468	-0.502271719413521	-1.17167245431533
-1.25177253507159	-0.998911660795603	-0.508470216765195	-1.12352943898125	-0.0120724728916021	-1.25177253507159	-0.998911660795603	-0.508470216765195	-1.12352943898125	-0.0120724728916021	-1.25177253507159	-0.998911660795603	-0.508470216765195	-1.12352943898125	-0.0120724728916021	-1.25177253507159	-0.998911660795603	-0.508470216765195	-1.12352943898125	-0.0120724728916021	-1.25177253507159	-0.998911660795603	-0.508470216765195	-1.12352943898125	-0.0120724728916021	-1.25177253507159	-0.998911660795603	-0.508470216765195	-1.12352943898125	-0.0120724728916021	-1.25177253507159	-0.998911660795603	-0.508470216765195	-1.12352943898125	-0.0120724728916021	-1.25177253507159	-0.998911660795603	-0.508470216765195	-1.12352943898125	-0.0120724728916021	-1.25177253507159	-0.998911660795603	-0.508470216765195	-1.12352943898125	-0.0120724728916021	-1.25177253507159	-0.998911660795603	-0.508470216765195	-1.12352943898125	-0.0120724728916021
-0.925768628557326	-0.515013945243879	-1.06120696334385	0.124901423548131	0.262700392889096	-0.925768628557326	-0.515013945243879	-1.06120696334385	0.124901423548131	0.262700392889096	-0.925768628557326	-0.515013945243879	-1.06120696334385	0.124901423548131	0.262700392889096	-0.925768628557326	-0.515013945243879	-1.06120696334385	0.124901423548131	0.262700392889096	-0.925768628557326	-0.515013945243879	-1.06120696334385	0.124901423548131	0.262700392889096	-0.925768628557326	-0.515013945243879	-1.06120696334385	0.124901423548131	0.262700392889096	-0.925768628557326	-0.515013945243879	-1.06120696334385	0.124901423548131	0.262700392889096	-0.925768628557326	-0.515013945243879	-1.06120696334385	0.124901423548131	0.262700392889096	-0.925768628557326	-0.515013945243879	-1.06120696334385	0.124901423548131	0.262700392889096	-0.925768628557326	-0.515013945243879	-1.06120696334385	0.124901423548131	0.262700392889096
-0.521323956870929	-0.985127598999352	0.257229828528009	0.278398916069704	0.290353387737051	-0.521323956870929	-0.985127598999352	0.257229828528009	0.278398916069704	0.290353387737051	-0.521323956870929	-0.985127598999352	0.257229828528009	0.278398916069704	0.290353387737051	-0.521323956870929	-0.985127598999352	0.257229828528009	0.278398916069704	0.290353387737051	-0.521323956870929	-0.985127598999352	0.257229828528009	0.278398916069704	0.290353387737051	-0.521323956870929	-0.985127598999352	0.257229828528009	0.278398916069704	0.290353387737051	-0.521323956870929	-0.985127598999352	0.257229828528009	0.278398916069704	0.290353387737051	-0.521323956870929	-0.985127598999352	0.257229828528009	0.278398916069704	0.290353387737051	-0.521323956870929	-0.985127598999352	0.257229828528009	0.278398916069704	0.290353387737051	-0.521323956870929	-0.985127598999352	0.257229828528009	0.278398916069704	0.290353387737051
-0.89592619012962	0.383351894137559	0.292084138405603	0.40221513958654	1.40994861364974	-0.89592619012962	0.383351894137559	0.292084138405603	0.40221513958654	1.40994861364974	-0.89592619012962	0.383351894137559	0.292084138405603	0.40221513958654	1.40994861364974	-0.89592619012962	0.383351894137559	0.292084138405603	0.40221513958654	1.40994861364974	-0.89592619012962	0.383351894137559	0.292084138405603	0.40221513958654	1.40994861364974	-0.89592619012962	0.383351894137559	0.292084138405603	0.40221513958654	1.40994861364974	-0.89592619012962	0.383351894137559	0.292084138405603	0.40221513958654	1.40994861364974	-0.89592619012962	0.383351894137559	0.292084138405603	0.40221513958654	1.40994861364974	-0.89592619012962	0.383351894137559	0.292084138405603	0.40221513958654	1.40994861364974	-0.89592619012962	0.383351894137559	0.292084138405603	0.40221513958654	1.40994861364974
0.50183521759581	0.304413537037795	0.514432834067764	1.42672811244252	0.573385105918733	0.50183521759581	0.304413537037795	0.514432834067764	1.42672811244252	0.573385105918733	0.50183521759581	0.304413537037795	0.514432834067764	1.42672811244252	0.573385105918733	0.50183521759581	0.304413537037795	0.514432834067764	1.42672811244252	0.573385105918733	0.50183521759581	0.304413537037795	0.514432834067764	1.42672811244252	0.573385105918733	0.50183521759581	0.304413537037795	0.514432834067764	1.42672811244252	0.573385105918733	0.50183521759581	0.304413537037795	0.514432834067764	1.42672811244252	0.573385105918733	0.50183521759581	0.304413537037795	0.514432834067764	1.42672811244252	0.573385105918733	0.50183521759581	0.304413537037795	0.514432834067764	1.42672811244252	0.573385105918733	0.50183521759581	0.304413537037795	0.514432834067764	1.42672811244252	0.573385105918733
0.316037850561913	0.625508222275555	1.42703126119328	0.519097604452181	0.878686628468194	0.316037850561913	0.625508222275555	1.42703126119328	0.519097604452181	0.878686628468194	0.316037850561913	0.625508222275555	1.42703126119328	0.519097604452181	0.878686628468194	0.316037850561913	0.625508222275555	1.42703126119328	0.519097604452181	0.878686628468194	0.316037850561913	0.625508222275555	1.42703126119328	0.519097604452181	0.878686628468194	0.316037850561913	0.625508222275555	1.42703126119328	0.519097604452181	0.878686628468194	0.316037850561913	0.625508222275555	1.42703126119328	0.519097604452181	0.878686628468194	0.316037850561913	0.625508222275555	1.42703126119328	0.519097604452181	0.878686628468194	0.316037850561913	0.625508222275555	1.42703126119328	0.519097604452181	0.878686628468194	0.316037850561913	0.625508222275555	1.42703126119328	0.519097604452181	0.878686628468194
0.733897791619836	1.4110572538653	0.465660414393638	0.886894591826768	0.596686372894107	0.733897791619836	1.4110572538653	0.465660414393638	0.886894591826768	0.596686372894107	0.733897791619836	1.4110572538653	0.465660414393638	0.886894591826768	0.596686372894107	0.733897791619836	1.4110572538653	0.465660414393638	0.886894591826768	0.596686372894107	0.733897791619836	1.4110572538653	0.465660414393638	0.886894591826768	0.596686372894107	0.733897791619836	1.4110572538653	0.465660414393638	0.886894591826768	0.596686372894107	0.733897791619836	1.4110572538653	0.465660414393638	0.886894591826768	0.596686372894107	0.733897791619836	1.4110572538653	0.465660414393638	0.886894591826768	0.596686372894107	0.733897791619836	1.4110572538653	0.465660414393638	0.886894591826768	0.596686372894107	0.733897791619836	1.4110572538653	0.465660414393638	0.886894591826768	0.596686372894107
1.3792311590098	0.413808835546522	0.886244242379851	0.453590523333426	-0.560731205060274	1.3792311590098	0.413808835546522	0.886244242379851	0.453590523333426	-0.560731205060274	1.3792311590098	0.413808835546522	0.886244242379851	0.453590523333426	-0.560731205060274	1.3792311590098	0.413808835546522	0.886244242379851	0.453590523333426	-0.560731205060274	1.3792311590098	0.413808835546522	0.886244242379851	0.453590523333426	-0.560731205060274	1.3792311590098	0.413808835546522	0.886244242379851	0.453590523333426	-0.560731205060274	1.3792311590098	0.413808835546522	0.886244242379851	0.453590523333426	-0.560731205060274	1.3792311590098	0.413808835546522	0.886244242379851	0.453590523333426	-0.560731205060274	1.3792311590098	0.413808835546522	0.886244242379851	0.453590523333426	-0.560731205060274	1.3792311590098	0.413808835546522	0.886244242379851	0.453590523333426	-0.560731205060274
0.364166963631251	0.876046191851013	0.30518359252618	-0.615046469826207	-0.100737729807397	0.364166963631251	0.876046191851013	0.30518359252618	-0.615046469826207	-0.100737729807397	0.364166963631251	0.876046191851013	0.30518359252618	-0.615046469826207	-0.100737729807397	0.364166963631251	0.876046191851013	0.30518359252618	-0.615046469826207	-0.100737729807397	0.364166963631251	0.876046191851013	0.30518359252618	-0.615046469826207	-0.100737729807397	0.364166963631251	0.876046191851013	0.30518359252618	-0.615046469826207	-0.100737729807397	0.364166963631251	0.876046191851013	0.30518359252618	-0.615046469826207	-0.100737729807397	0.364166963631251	0.876046191851013	0.30518359252618	-0.615046469826207	-0.100737729807397	0.364166963631251	0.876046191851013	0.30518359252618	-0.615046469826207	-0.100737729807397	0.364166963631251	0.876046191851013	0.30518359252618	-0.615046469826207	-0.100737729807397
0.85573628692264	0.153353758686299	-0.659845582570241	-0.153219835574469	-1.14938452294731	0.85573628692264	0.153353758686299	-0.659845582570241	-0.153219835574469	-1.14938452294731	0.85573628692264	0.153353758686299	-0.659845582570241	-0.153219835574469	-1.14938452294731	0.85573628692264	0.153353758686299	-0.659845582570241	-0.153219835574469	-1.14938452294731	0.85573628692264	0.153353758686299	-0.659845582570241	-0.153219835574469	-1.14938452294731	0.85573628692264	0.153353758686299	-0.659845582570241	-0.153219835574469	-1.14938452294731	0.85573628692264	0.153353758686299	-0.659845582570241	-0.153219835574469	-1.14938452294731	0.85573628692264	0.153353758686299	-0.659845582570241	-0.153219835574469	-1.14938452294731	0.85573628692264	0.153353758686299	-0.659845582570241	-0.153219835574469	-1.14938452294731	0.85573628692264	0.153353758686299	-0.659845582570241	-0.153219835574469	-1.14938452294731
3.59473113642345e-05	-0.695221007899541	-0.209997954728176	-1.23698808861827	-1.03803246470627	3.59473113642345e-05	-0.695221007899541	-0.209997954728176	-1.23698808861827	-1.03803246470627	3.59473113642345e-05	-0.695221007899541	-0.209997954728176	-1.23698808861827	-1.03803246470627	3.59473113642345e-05	-0.695221007899541	-0.209997954728176	-1.23698808861827	-1.03803246470627	3.59473113642345e-05	-0.695221007899541	-0.209997954728176	-1.23698808861827	-1.03803246470627	3.59473113642345e-05	-0.695221007899541	-0.209997954728176	-1.23698808861827	-1.03803246470627	3.59473113642345e-05	-0.695221007899541	-0.209997954728176	-1.23698808861827	-1.03803246470627	3.59473113642345e-05	-0.695221007899541	-0.209997954728176	-1.23698808861827	-1.03803246470627	3.59473113642345e-05	-0.695221007899541	-0.209997954728176	-1.23698808861827	-1.03803246470627	3.59473113642345e-05	-0.695221007899541	-0.209997954728176	-1.23698808861827	-1.03803246470627
-0.721420518782754	-0.270701989812042	-1.3113991565335	-0.961381188309736	-0.464594758420633	-0.721420518782754	-0.270701989812042	-1.3113991565335	-0.961381188309736	-0.464594758420633	-0.721420518782754	-0.270701989812042	-1.3113991565335	-0.961381188309736	-0.464594758420633	-0.721420518782754	-0.270701989812042	-1.3113991565335	-0.961381188309736	-0.464594758420633	-0.721420518782754	-0.270701989812042	-1.3113991565335	-0.961381188309736	-0.464594758420633	-0.721420518782754	-0.270701989812042	-1.3113991565335	-0.961381188309736	-0.464594758420633	-0.721420518782754	-0.270701989812042	-1.3113991565335	-0.961381188309736	-0.464594758420633	-0.721420518782754	-0.270701989812042	-1.3113991565335	-0.961381188309736	-0.464594758420633	-0.721420518782754	-0.270701989812042	-1.3113991565335	-0.961381188309736	-0.464594758420633	-0.721420518782754	-0.270701989812042	-1.3113991565335	-0.961381188309736	-0.464594758420633
-0.33482561105927	-1.37149791394091	-0.877365515149095	-0.464207569795243	-0.953058995291416	-0.33482561105927	-1.37149791394091	-0.877365515149095	-0.464207569795243	-0.953058995291416	-0.33482561105927	-1.37149791394091	-0.877365515149095	-0.464207569795243	-0.953058995291416	-0.33482561105927	-1.37149791394091	-0.877365515149095	-0.464207569795243	-0.953058995291416	-0.33482561105927	-1.37149791394091	-0.877365515149095	-0.464207569795243	-0.953058995291416	-0.33482561105927	-1.37149791394091	-0.877365515149095	-0.464207569795243	-0.953058995291416	-0.33482561105927	-1.37149791394091	-0.877365515149095	-0.464207569795243	-0.953058995291416	-0.33482561105927	-1.37149791394091	-0.877365515149095	-0.464207569795243	-0.953058995291416	-0.33482561105927	-1.37149791394091	-0.877365515149095	-0.464207569795243	-0.953058995291416	-0.33482561105927	-1.37149791394091	-0.877365515149095	-0.464207569795243	-0.953058995291416
-1.41635480328502	-0.787399268477456	-0.463751160064956	-0.867811786643819	0.400811284903612	-1.41635480328502	-0.787399268477456	-0.463751160064956	-0.867811786643819	0.400811284903612	-1.41635480328502	-0.787399268477456	-0.463751160064956	-0.867811786643819	0.400811284903612	-1.41635480328502	-0.787399268477456	-0.463751160064956	-0.867811786643819	0.400811284903612	-1.41635480328502	-0.787399268477456	-0.463751160064956	-0.867811786643819	0.400811284903612	-1.41635480328502	-0.787399268477456	-0.463751160064956	-0.867811786643819	0.400811284903612	-1.41635480328502	-0.787399268477456	-0.463751160064956	-0.867811786643819	0.400811284903612	-1.41635480328502	-0.787399268477456	-0.463751160064956	-0.867811786643819	0.400811284903612	-1.41635480328502	-0.787399268477456	-0.463751160064956	-0.867811786643819	0.400811284903612	-1.41635480328502	-0.787399268477456	-0.463751160064956	-0.867811786643819	0.400811284903612
-0.692926377551926	-0.462604096283043	-0.770396991544168	0.524014046606868	0.380022498373331	-0.692926377551926	-0.462604096283043	-0.770396991544168	0.524014046606868	0.380022498373331	-0.692926377551926	-0.462604096283043	-0.770396991544168	0.524014046606868	0.380022498373331	-0.692926377551926	-0.462604096283043	-0.770396991544168	0.524014046606868	0.380022498373331	-0.692926377551926	-0.462604096283043	-0.770396991544168	0.524014046606868	0.380022498373331	-0.692926377551926	-0.462604096283043	-0.770396991544168	0.524014046606868	0.380022498373331	-0.692926377551926	-0.462604096283043	-0.770396991544168	0.524014046606868	0.380022498373331	-0.692926377551926	-0.462604096283043	-0.770396991544168	0.524014046606868	0.380022498373331	-0.692926377551926	-0.462604096283043	-0.770396991544168	0.524014046606868	0.380022498373331	-0.692926377551926	-0.462604096283043	-0.770396991544168	0.524014046606868	0.380022498373331
-0.460095049584968	-0.66176012394364	0.638334330570598	0.387958180805374	0.610391034795831	-0.460095049584968	-0.66176012394364	0.638334330570598	0.387958180805374	0.610391034795831	-0.460095049584968	-0.66176012394364	0.638334330570598	0.387958180805374	0.610391034795831	-0.460095049584968	-0.66176012394364	0.638334330570598	0.387958180805374	0.610391034795831	-0.460095049584968	-0.66176012394364	0.638334330570598	0.387958180805374	0.610391034795831	-0.460095049584968	-0.66176012394364	0.638334330570598	0.387958180805374	0.610391034795831	-0.460095049584968	-0.66176012394364	0.638334330570598	0.387958180805374	0.610391034795831	-0.460095049584968	-0.66176012394364	0.638334330570598	0.387958180805374	0.610391034795831	-0.460095049584968	-0.66176012394364	0.638334330570598	0.387958180805374	0.610391034795831	-0.460095049584968	-0.66176012394364	0.638334330570598	0.387958180805374	0.610391034795831
-0.543033912253415	0.74255732364126	0.394828791338694	0.71360465493316	1.43059726698495	-0.543033912253415	0.74255732364126	0.394828791338694	0.71360465493316	1.43059726698495	-0.543033912253415	0.74255732364126	0.394828791338694	0.71360465493316	1.43059726698495	-0.543033912253415	0.74255732364126	0.394828791338694	0.71360465493316	1.43059726698495	-0.543033912253415	0.74255732364126	0.394828791338694	0.71360465493316	1.43059726698495	-0.543033912253415	0.74255732364126	0.394828791338694	0.71360465493316	1.43059726698495	-0.543033912253415	0.74255732364126	0.394828791338694	0.71360465493316	1.43059726698495	-0.543033912253415	0.74255732364126	0.394828791338694	0.71360465493316	1.43059726698495	-0.543033912253415	0.74255732364126	0.394828791338694	0.71360465493316	1.43059726698495	-0.543033912253415	0.74255732364126	0.394828791338694	0.71360465493316	1.43059726698495
0.835644753616377	0.401279647378964	0.81316951802831	1.40013291155087	0.406901215443247	0.835644753616377	0.401279647378964	0.81316951802831	1.40013291155087	0.406901215443247	0.835644753616377	0.401279647378964	0.81316951802831	1.40013291155087	0.406901215443247	0.835644753616377	0.401279647378964	0.81316951802831	1.40013291155087	0.406901215443247	0.835644753616377	0.401279647378964	0.81316951802831	1.40013291155087	0.406901215443247	0.835644753616377	0.401279647378964	0.81316951802831	1.40013291155087	0.406901215443247	0.835644753616377	0.401279647378964	0.81316951802831	1.40013291155087	0.406901215443247	0.835644753616377	0.401279647378964	0.81316951802831	1.40013291155087	0.406901215443247	0.835644753616377	0.401279647378964	0.81316951802831	1.40013291155087	0.406901215443247	0.835644753616377	0.401279647378964	0.81316951802831	1.40013291155087	0.406901215443247
0.40790907500389	0.907577682965185	1.35404599358347	0.34853405081493	0.808835243164247	0.40790907500389	0.907577682965185	1.35404599358347	0.34853405081493	0.808835243164247	0.40790907500389	0.907577682965185	1.35404599358347	0.34853405081493	0.808835243164247	0.40790907500389	0.907577682965185	1.35404599358347	0.34853405081493	0.808835243164247	0.40790907500389	0.907577682965185	1.35404599358347	0.34853405081493	0.808835243164247	0.40790907500389	0.907577682965185	1.35404599358347	0.34853405081493	0.808835243164247	0.40790907500389	0.907577682965185	1.35404599358347	0.34853405081493	0.808835243164247	0.40790907500389	0.907577682965185	1.35404599358347	0.34853405081493	0.808835243164247	0.40790907500389	0.907577682965185	1.35404599358347	0.34853405081493	0.808835243164247	0.40790907500389	0.907577682965185	1.35404599358347	0.34853405081493	0.808835243164247
0.995339501045541	1.29312384509333	0.292941088421333	0.790100028569031	0.15339757936967	0.995339501045541	1.29312384509333	0.292941088421333	0.790100028569031	0.15339757936967	0.995339501045541	1.29312384509333	0.292941088421333	0.790100028569031	0.15339757936967	0.995339501045541	1.29312384509333	0.292941088421333	0.790100028569031	0.15339757936967	0.995339501045541	1.29312384509333	0.292941088421333	0.790100028569031	0.15339757936967	0.995339501045541	1.29312384509333	0.292941088421333	0.790100028569031	0.15339757936967	0.995339501045541	1.29312384509333	0.292941088421333	0.790100028569031	0.15339757936967	0.995339501045541	1.29312384509333	0.292941088421333	0.790100028569031	0.15339757936967	0.995339501045541	1.29312384509333	0.292941088421333	0.790100028569031	0.15339757936967	0.995339501045541	1.29312384509333	0.292941088421333	0.790100028569031	0.15339757936967
1.21835178150011	0.240630761802928	0.761681093935867	-4.91635551105816e-14	-0.761681093935769	1.21835178150011	0.240630761802928	0.761681093935867	-4.91635551105816e-14	-0.761681093935769	1.21835178150011	0.240630761802928	0.761681093935867	-4.91635551105816e-14	-0.761681093935769	1.21835178150011	0.240630761802928	0.761681093935867	-4.91635551105816e-14	-0.761681093935769	1.21835178150011	0.240630761802928	0.761681093935867	-4.91635551105816e-14	-0.761681093935769	1.21835178150011	0.240630761802928	0.761681093935867	-4.91635551105816e-14	-0.761681093935769	1.21835178150011	0.240630761802928	0.761681093935867	-4.91635551105816e-14	-0.761681093935769	1.21835178150011	0.240630761802928	0.761681093935867	-4.91635551105816e-14	-0.761681093935769	1.21835178150011	0.240630761802928	0.761681093935867	-4.91635551105816e-14	-0.761681093935769	1.21835178150011	0.240630761802928	0.761681093935867	-4.91635551105816e-14	-0.761681093935769
0.191980282762545	0.723247047477745	-0.153397579369823	-0.790100028568961	-0.292941088421352	0.191980282762545	0.723247047477745	-0.153397579369823	-0.790100028568961	-0.292941088421352	0.191980282762545	0.723247047477745	-0.153397579369823	-0.790100028568961	-0.292941088421352	0.191980282762545	0.723247047477745	-0.153397579369823	-0.790100028568961	-0.292941088421352	0.191980282762545	0.723247047477745	-0.153397579369823	-0.790100028568961	-0.292941088421352	0.191980282762545	0.723247047477745	-0.153397579369823	-0.790100028568961	-0.292941088421352	0.191980282762545	0.723247047477745	-0.153397579369823	-0.790100028568961	-0.292941088421352	0.191980282762545	0.723247047477745	-0.153397579369823	-0.790100028568961	-0.292941088421352	0.191980282762545	0.723247047477745	-0.153397579369823	-0.790100028568961	-0.292941088421352	0.191980282762545	0.723247047477745	-0.153397579369823	-0.790100028568961	-0.292941088421352
0.67462263910004	-0.304844094605028	-0.808835243164263	-0.348534050814939	-1.35404599358349	0.67462263910004	-0.304844094605028	-0.808835243164263	-0.348534050814939	-1.35404599358349	0.67462263910004	-0.304844094605028	-0.808835243164263	-0.348534050814939	-1.35404599358349	0.67462263910004	-0.304844094605028	-0.808835243164263	-0.348534050814939	-1.35404599358349	0.67462263910004	-0.304844094605028	-0.808835243164263	-0.348534050814939	-1.35404599358349	0.67462263910004	-0.304844094605028	-0.808835243164263	-0.348534050814939	-1.35404599358349	0.67462263910004	-0.304844094605028	-0.808835243164263	-0.348534050814939	-1.35404599358349	0.67462263910004	-0.304844094605028	-0.808835243164263	-0.348534050814939	-1.35404599358349	0.67462263910004	-0.304844094605028	-0.808835243164263	-0.348534050814939	-1.35404599358349	0.67462263910004	-0.304844094605028	-0.808835243164263	-0.348534050814939	-1.35404599358349
-0.45241816034169	-0.818361194265645	-0.406901215443247	-1.40013291155089	-0.81316951802827	-0.45241816034169	-0.818361194265645	-0.406901215443247	-1.40013291155089	-0.81316951802827	-0.45241816034169	-0.818361194265645	-0.406901215443247	-1.40013291155089	-0.81316951802827	-0.45241816034169	-0.818361194265645	-0.406901215443247	-1.40013291155089	-0.81316951802827	-0.45241816034169	-0.818361194265645	-0.406901215443247	-1.40013291155089	-0.81316951802827	-0.45241816034169	-0.818361194265645	-0.406901215443247	-1.40013291155089	-0.81316951802827	-0.45241816034169	-0.818361194265645	-0.406901215443247	-1.40013291155089	-0.81316951802827	-0.45241816034169	-0.818361194265645	-0.406901215443247	-1.40013291155089	-0.81316951802827	-0.45241816034169	-0.818361194265645	-0.406901215443247	-1.40013291155089	-0.81316951802827	-0.45241816034169	-0.818361194265645	-0.406901215443247	-1.40013291155089	-0.81316951802827
-0.819279919218946	-0.46740835705418	-1.43059726698497	-0.713604654933133	-0.394828791338726	-0.819279919218946	-0.46740835705418	-1.43059726698497	-0.713604654933133	-0.394828791338726	-0.819279919218946	-0.46740835705418	-1.43059726698497	-0.713604654933133	-0.394828791338726	-0.819279919218946	-0.46740835705418	-1.43059726698497	-0.713604654933133	-0.394828791338726	-0.819279919218946	-0.46740835705418	-1.43059726698497	-0.713604654933133	-0.394828791338726	-0.819279919218946	-0.46740835705418	-1.43059726698497	-0.713604654933133	-0.394828791338726	-0.819279919218946	-0.46740835705418	-1.43059726698497	-0.713604654933133	-0.394828791338726	-0.819279919218946	-0.46740835705418	-1.43059726698497	-0.713604654933133	-0.394828791338726	-0.819279919218946	-0.46740835705418	-1.43059726698497	-0.713604654933133	-0.394828791338726	-0.819279919218946	-0.46740835705418	-1.43059726698497	-0.713604654933133	-0.394828791338726
-0.529303851928077	-1.44486402088483	-0.610391034795823	-0.387958180805432	-0.638334330570601	-0.529303851928077	-1.44486402088483	-0.610391034795823	-0.387958180805432	-0.638334330570601	-0.529303851928077	-1.44486402088483	-0.610391034795823	-0.387958180805432	-0.638334330570601	-0.529303851928077	-1.44486402088483	-0.610391034795823	-0.387958180805432	-0.638334330570601	-0.529303851928077	-1.44486402088483	-0.610391034795823	-0.387958180805432	-0.638334330570601	-0.529303851928077	-1.44486402088483	-0.610391034795823	-0.387958180805432	-0.638334330570601	-0.529303851928077	-1.44486402088483	-0.610391034795823	-0.387958180805432	-0.638334330570601	-0.529303851928077	-1.44486402088483	-0.610391034795823	-0.387958180805432	-0.638334330570601	-0.529303851928077	-1.44486402088483	-0.610391034795823	-0.387958180805432	-0.638334330570601	-0.529303851928077	-1.44486402088483	-0.610391034795823	-0.387958180805432	-0.638334330570601
-1.44258134993052	-0.505029151105333	-0.380022498373362	-0.524014046606846	0.770396991544157	-1.44258134993052	-0.505029151105333	-0.380022498373362	-0.524014046606846	0.770396991544157	-1.44258134993052	-0.505029151105333	-0.380022498373362	-0.524014046606846	0.770396991544157	-1.44258134993052	-0.505029151105333	-0.380022498373362	-0.524014046606846	0.770396991544157	-1.44258134993052	-0.505029151105333	-0.380022498373362	-0.524014046606846	0.770396991544157	-1.44258134993052	-0.505029151105333	-0.380022498373362	-0.524014046606846	0.770396991544157	-1.44258134993052	-0.505029151105333	-0.380022498373362	-0.524014046606846	0.770396991544157	-1.44258134993052	-0.505029151105333	-0.380022498373362	-0.524014046606846	0.770396991544157	-1.44258134993052	-0.505029151105333	-0.380022498373362	-0.524014046606846	0.770396991544157	-1.44258134993052	-0.505029151105333	-0.380022498373362	-0.524014046606846	0.770396991544157
-0.398987047611946	-0.370347749772414	-0.400811284903646	0.867811786643793	0.463751160064905	-0.398987047611946	-0.370347749772414	-0.400811284903646	0.867811786643793	0.463751160064905	-0.398987047611946	-0.370347749772414	-0.400811284903646	0.867811786643793	0.463751160064905	-0.398987047611946	-0.370347749772414	-0.400811284903646	0.867811786643793	0.463751160064905	-0.398987047611946	-0.370347749772414	-0.400811284903646	0.867811786643793	0.463751160064905	-0.398987047611946	-0.370347749772414	-0.400811284903646	0.867811786643793	0.463751160064905	-0.398987047611946	-0.370347749772414	-0.400811284903646	0.867811786643793	0.463751160064905	-0.398987047611946	-0.370347749772414	-0.400811284903646	0.867811786643793	0.463751160064905	-0.398987047611946	-0.370347749772414	-0.400811284903646	0.867811786643793	0.463751160064905	-0.398987047611946	-0.370347749772414	-0.400811284903646	0.867811786643793	0.463751160064905
-0.358250504274086	-0.270101694972527	0.953058995291393	0.464207569795223	0.877365515149128	-0.358250504274086	-0.270101694972527	0.953058995291393	0.464207569795223	0.877365515149128	-0.358250504274086	-0.270101694972527	0.953058995291393	0.464207569795223	0.877365515149128	-0.358250504274086	-0.270101694972527	0.953058995291393	0.464207569795223	0.877365515149128	-0.358250504274086	-0.270101694972527	0.953058995291393	0.464207569795223	0.877365515149128	-0.358250504274086	-0.270101694972527	0.953058995291393	0.464207569795223	0.877365515149128	-0.358250504274086	-0.270101694972527	0.953058995291393	0.464207569795223	0.877365515149128	-0.358250504274086	-0.270101694972527	0.953058995291393	0.464207569795223	0.877365515149128	-0.358250504274086	-0.270101694972527	0.953058995291393	0.464207569795223	0.877365515149128	-0.358250504274086	-0.270101694972527	0.953058995291393	0.464207569795223	0.877365515149128
-0.133403056416382	1.02539129658416	0.464594758420592	0.961381188309712	1.31139915653352	-0.133403056416382	1.02539129658416	0.464594758420592	0.961381188309712	1.31139915653352	-0.133403056416382	1.02539129658416	0.464594758420592	0.961381188309712	1.31139915653352	-0.133403056416382	1.02539129658416	0.464594758420592	0.961381188309712	1.31139915653352	-0.133403056416382	1.02539129658416	0.464594758420592	0.961381188309712	1.31139915653352	-0.133403056416382	1.02539129658416	0.464594758420592	0.961381188309712	1.31139915653352	-0.133403056416382	1.02539129658416	0.464594758420592	0.961381188309712	1.31139915653352	-0.133403056416382	1.02539129658416	0.464594758420592	0.961381188309712	1.31139915653352	-0.133403056416382	1.02539129658416	0.464594758420592	0.961381188309712	1.31139915653352	-0.133403056416382	1.02539129658416	0.464594758420592	0.961381188309712	1.31139915653352
1.08426702266972	0.465467535066541	1.03803246470631	1.23698808861824	0.209997954728193	1.08426702266972	0.465467535066541	1.03803246470631	1.23698808861824	0.209997954728193	1.08426702266972	0.465467535066541	1.03803246470631	1.23698808861824	0.209997954728193	1.08426702266972	0.465467535066541	1.03803246470631	1.23698808861824	0.209997954728193	1.08426702266972	0.465467535066541	1.03803246470631	1.23698808861824	0.209997954728193	1.08426702266972	0.465467535066541	1.03803246470631	1.23698808861824	0.209997954728193	1.08426702266972	0.465467535066541	1.03803246470631	1.23698808861824	0.209997954728193	1.08426702266972	0.465467535066541	1.03803246470631	1.23698808861824	0.209997954728193	1.08426702266972	0.465467535066541	1.03803246470631	1.23698808861824	0.209997954728193	1.08426702266972	0.465467535066541	1.03803246470631	1.23698808861824	0.209997954728193
0.467299153525507	1.10596113764896	1.14938452294727	0.153219835574473	0.659845582570282	0.467299153525507	1.10596113764896	1.14938452294727	0.153219835574473	0.659845582570282	0.467299153525507	1.10596113764896	1.14938452294727	0.153219835574473	0.659845582570282	0.467299153525507	1.10596113764896	1.14938452294727	0.153219835574473	0.659845582570282	0.467299153525507	1.10596113764896	1.14938452294727	0.153219835574473	0.659845582570282	0.467299153525507	1.10596113764896	1.14938452294727	0.153219835574473	0.659845582570282	0.467299153525507	1.10596113764896	1.14938452294727	0.153219835574473	0.659845582570282	0.467299153525507	1.10596113764896	1.14938452294727	0.153219835574473	0.659845582570282	0.467299153525507	1.10596113764896	1.14938452294727	0.153219835574473	0.659845582570282	0.467299153525507	1.10596113764896	1.14938452294727	0.153219835574473	0.659845582570282
1.16388972288531	1.04987948244555	0.100737729807406	0.615046469826252	-0.305183592526113	1.16388972288531	1.04987948244555	0.100737729807406	0.615046469826252	-0.305183592526113	1.16388972288531	1.04987948244555	0.100737729807406	0.615046469826252	-0.305183592526113	1.16388972288531	1.04987948244555	0.100737729807406	0.615046469826252	-0.305183592526113	1.16388972288531	1.04987948244555	0.100737729807406	0.615046469826252	-0.305183592526113	1.16388972288531	1.04987948244555	0.100737729807406	0.615046469826252	-0.305183592526113	1.16388972288531	1.04987948244555	0.100737729807406	0.615046469826252	-0.305183592526113	1.16388972288531	1.04987948244555	0.100737729807406	0.615046469826252	-0.305183592526113	1.16388972288531	1.04987948244555	0.100737729807406	0.615046469826252	-0.305183592526113	1.16388972288531	1.04987948244555	0.100737729807406	0.615046469826252	-0.305183592526113
0.939913511204179	0.0527839561617608	0.560731205060308	-0.45359052333344	-0.886244242379846	0.939913511204179	0.0527839561617608	0.560731205060308	-0.45359052333344	-0.886244242379846	0.939913511204179	0.0527839561617608	0.560731205060308	-0.45359052333344	-0.886244242379846	0.939913511204179	0.0527839561617608	0.560731205060308	-0.45359052333344	-0.886244242379846	0.939913511204179	0.0527839561617608	0.560731205060308	-0.45359052333344	-0.886244242379846	0.939913511204179	0.0527839561617608	0.560731205060308	-0.45359052333344	-0.886244242379846	0.939913511204179	0.0527839561617608	0.560731205060308	-0.45359052333344	-0.886244242379846	0.939913511204179	0.0527839561617608	0.560731205060308	-0.45359052333344	-0.886244242379846	0.939913511204179	0.0527839561617608	0.560731205060308	-0.45359052333344	-0.886244242379846	0.939913511204179	0.0527839561617608	0.560731205060308	-0.45359052333344	-0.886244242379846
0.0094545683315797	0.496971719735775	-0.596686372894194	-0.886894591826733	-0.465660414393624	0.0094545683315797	0.496971719735775	-0.596686372894194	-0.886894591826733	-0.465660414393624	0.0094545683315797	0.496971719735775	-0.596686372894194	-0.886894591826733	-0.465660414393624	0.0094545683315797	0.496971719735775	-0.596686372894194	-0.886894591826733	-0.465660414393624	0.0094545683315797	0.496971719735775	-0.596686372894194	-0.886894591826733	-0.465660414393624	0.0094545683315797	0.496971719735775	-0.596686372894194	-0.886894591826733	-0.465660414393624	0.0094545683315797	0.496971719735775	-0.596686372894194	-0.886894591826733	-0.465660414393624	0.0094545683315797	0.496971719735775	-0.596686372894194	-0.886894591826733	-0.465660414393624	0.0094545683315797	0.496971719735775	-0.596686372894194	-0.886894591826733	-0.465660414393624	0.0094545683315797	0.496971719735775	-0.596686372894194	-0.886894591826733	-0.465660414393624
0.424010425465605	-0.732658439298876	-0.878686628468103	-0.519097604452201	-1.42703126119328	0.424010425465605	-0.732658439298876	-0.878686628468103	-0.519097604452201	-1.42703126119328	0.424010425465605	-0.732658439298876	-0.878686628468103	-0.519097604452201	-1.42703126119328	0.424010425465605	-0.732658439298876	-0.878686628468103	-0.519097604452201	-1.42703126119328	0.424010425465605	-0.732658439298876	-0.878686628468103	-0.519097604452201	-1.42703126119328	0.424010425465605	-0.732658439298876	-0.878686628468103	-0.519097604452201	-1.42703126119328	0.424010425465605	-0.732658439298876	-0.878686628468103	-0.519097604452201	-1.42703126119328	0.424010425465605	-0.732658439298876	-0.878686628468103	-0.519097604452201	-1.42703126119328	0.424010425465605	-0.732658439298876	-0.878686628468103	-0.519097604452201	-1.42703126119328	0.424010425465605	-0.732658439298876	-0.878686628468103	-0.519097604452201	-1.42703126119328
-0.859796985936897	-0.862416397148502	-0.573385105918791	-1.42672811244252	-0.514432834067632	-0.859796985936897	-0.862416397148502	-0.573385105918791	-1.42672811244252	-0.514432834067632	-0.859796985936897	-0.862416397148502	-0.573385105918791	-1.42672811244252	-0.514432834067632	-0.859796985936897	-0.862416397148502	-0.573385105918791	-1.42672811244252	-0.514432834067632	-0.859796985936897	-0.862416397148502	-0.573385105918791	-1.42672811244252	-0.514432834067632	-0.859796985936897	-0.862416397148502	-0.573385105918791	-1.42672811244252	-0.514432834067632	-0.859796985936897	-0.862416397148502	-0.573385105918791	-1.42672811244252	-0.514432834067632	-0.859796985936897	-0.862416397148502	-0.573385105918791	-1.42672811244252	-0.514432834067632	-0.859796985936897	-0.862416397148502	-0.573385105918791	-1.42672811244252	-0.514432834067632	-0.859796985936897	-0.862416397148502	-0.573385105918791	-1.42672811244252	-0.514432834067632
-0.838966468207658	-0.627688245219709	-1.40994861364975	-0.402215139586421	-0.292084138405724	-0.838966468207658	-0.627688245219709	-1.40994861364975	-0.402215139586421	-0.292084138405724	-0.838966468207658	-0.627688245219709	-1.40994861364975	-0.402215139586421	-0.292084138405724	-0.838966468207658	-0.627688245219709	-1.40994861364975	-0.402215139586421	-0.292084138405724	-0.838966468207658	-0.627688245219709	-1.40994861364975	-0.402215139586421	-0.292084138405724	-0.838966468207658	-0.627688245219709	-1.40994861364975	-0.402215139586421	-0.292084138405724	-0.838966468207658	-0.627688245219709	-1.40994861364975	-0.402215139586421	-0.292084138405724	-0.838966468207658	-0.627688245219709	-1.40994861364975	-0.402215139586421	-0.292084138405724	-0.838966468207658	-0.627688245219709	-1.40994861364975	-0.402215139586421	-0.292084138405724	-0.838966468207658	-0.627688245219709	-1.40994861364975	-0.402215139586421	-0.292084138405724
-0.681087344090481	-1.37672483053616	-0.290353387737042	-0.27839891606977	-0.257229828527908	-0.681087344090481	-1.37672483053616	-0.290353387737042	-0.27839891606977	-0.257229828527908	-0.681087344090481	-1.37672483053616	-0.290353387737042	-0.27839891606977	-0.257229828527908	-0.681087344090481	-1.37672483053616	-0.290353387737042	-0.27839891606977	-0.257229828527908	-0.681087344090481	-1.37672483053616	-0.290353387737042	-0.27839891606977	-0.257229828527908	-0.681087344090481	-1.37672483053616	-0.290353387737042	-0.27839891606977	-0.257229828527908	-0.681087344090481	-1.37672483053616	-0.290353387737042	-0.27839891606977	-0.257229828527908	-0.681087344090481	-1.37672483053616	-0.290353387737042	-0.27839891606977	-0.257229828527908	-0.681087344090481	-1.37672483053616	-0.290353387737042	-0.27839891606977	-0.257229828527908	-0.681087344090481	-1.37672483053616	-0.290353387737042	-0.27839891606977	-0.257229828527908
-1.32732170412977	-0.180276950081002	-0.262700392889133	-0.124901423548099	1.06120696334386	-1.32732170412977	-0.180276950081002	-0.262700392889133	-0.124901423548099	1.06120696334386	-1.32732170412977	-0.180276950081002	-0.262700392889133	-0.124901423548099	1.06120696334386	-1.32732170412977	-0.180276950081002	-0.262700392889133	-0.124901423548099	1.06120696334386	-1.32732170412977	-0.180276950081002	-0.262700392889133	-0.124901423548099	1.06120696334386	-1.32732170412977	-0.180276950081002	-0.262700392889133	-0.124901423548099	1.06120696334386	-1.32732170412977	-0.180276950081002	-0.262700392889133	-0.124901423548099	1.06120696334386	-1.32732170412977	-0.180276950081002	-0.262700392889133	-0.124901423548099	1.06120696334386	-1.32732170412977	-0.180276950081002	-0.262700392889133	-0.124901423548099	1.06120696334386	-1.32732170412977	-0.180276950081002	-0.262700392889133	-0.124901423548099	1.06120696334386
-0.0733245012658397	-0.244343998929885	0.012072472891638	1.12352943898123	0.508470216765124	-0.0733245012658397	-0.244343998929885	0.012072472891638	1.12352943898123	0.508470216765124	-0.0733245012658397	-0.244343998929885	0.012072472891638	1.12352943898123	0.508470216765124	-0.0733245012658397	-0.244343998929885	0.012072472891638	1.12352943898123	0.508470216765124	-0.0733245012658397	-0.244343998929885	0.012072472891638	1.12352943898123	0.508470216765124	-0.0733245012658397	-0.244343998929885	0.012072472891638	1.12352943898123	0.508470216765124	-0.0733245012658397	-0.244343998929885	0.012072472891638	1.12352943898123	0.508470216765124	-0.0733245012658397	-0.244343998929885	0.012072472891638	1.12352943898123	0.508470216765124	-0.0733245012658397	-0.244343998929885	0.012072472891638	1.12352943898123	0.508470216765124	-0.0733245012658397	-0.244343998929885	0.012072472891638	1.12352943898123	0.508470216765124
-0.222717668177187	0.152024892964885	1.1716724543153	0.502271719413492	1.06409787538477	-0.222717668177187	0.152024892964885	1.1716724543153	0.502271719413492	1.06409787538477	-0.222717668177187	0.152024892964885	1.1716724543153	0.502271719413492	1.06409787538477	-0.222717668177187	0.152024892964885	1.1716724543153	0.502271719413492	1.06409787538477	-0.222717668177187	0.152024892964885	1.1716724543153	0.502271719413492	1.06409787538477	-0.222717668177187	0.152024892964885	1.1716724543153	0.502271719413492	1.06409787538477	-0.222717668177187	0.152024892964885	1.1716724543153	0.502271719413492	1.06409787538477	-0.222717668177187	0.152024892964885	1.1716724543153	0.502271719413492	1.06409787538477	-0.222717668177187	0.152024892964885	1.1716724543153	0.502271719413492	1.06409787538477	-0.222717668177187	0.152024892964885	1.1716724543153	0.502271719413492	1.06409787538477
0.293207233909668	1.20542784567476	0.49691313631044	1.12006121560199	1.06474930435215	0.293207233909668	1.20542784567476	0.49691313631044	1.12006121560199	1.06474930435215	0.293207233909668	1.20542784567476	0.49691313631044	1.12006121560199	1.06474930435215	0.293207233909668	1.20542784567476	0.49691313631044	1.12006121560199	1.06474930435215	0.293207233909668	1.20542784567476	0.49691313631044	1.12006121560199	1.06474930435215	0.293207233909668	1.20542784567476	0.49691313631044	1.12006121560199	1.06474930435215	0.293207233909668	1.20542784567476	0.49691313631044	1.12006121560199	1.06474930435215	0.293207233909668	1.20542784567476	0.49691313631044	1.12006121560199	1.06474930435215	0.293207233909668	1.20542784567476	0.49691313631044	1.12006121560199	1.06474930435215	0.293207233909668	1.20542784567476	0.49691313631044	1.12006121560199	1.06474930435215
1.22480033613675	0.492792537699469	1.16562591423659	0.954050091785712	0.00130843931183761	1.22480033613675	0.492792537699469	1.16562591423659	0.954050091785712	0.00130843931183761	1.22480033613675	0.492792537699469	1.16562591423659	0.954050091785712	0.00130843931183761	1.22480033613675	0.492792537699469	1.16562591423659	0.954050091785712	0.00130843931183761	1.22480033613675	0.492792537699469	1.16562591423659	0.954050091785712	0.00130843931183761	1.22480033613675	0.492792537699469	1.16562591423659	0.954050091785712	0.00130843931183761	1.22480033613675	0.492792537699469	1.16562591423659	0.954050091785712	0.00130843931183761	1.22480033613675	0.492792537699469	1.16562591423659	0.954050091785712	0.00130843931183761	1.22480033613675	0.492792537699469	1.16562591423659	0.954050091785712	0.00130843931183761	1.22480033613675	0.492792537699469	1.16562591423659	0.954050091785712	0.00130843931183761
0.490201499205517	1.19972976014641	0.833908356942341	-0.0487086078248876	0.443645205690695	0.490201499205517	1.19972976014641	0.833908356942341	-0.0487086078248876	0.443645205690695	0.490201499205517	1.19972976014641	0.833908356942341	-0.0487086078248876	0.443645205690695	0.490201499205517	1.19972976014641	0.833908356942341	-0.0487086078248876	0.443645205690695	0.490201499205517	1.19972976014641	0.833908356942341	-0.0487086078248876	0.443645205690695	0.490201499205517	1.19972976014641	0.833908356942341	-0.0487086078248876	0.443645205690695	0.490201499205517	1.19972976014641	0.833908356942341	-0.0487086078248876	0.443645205690695	0.490201499205517	1.19972976014641	0.833908356942341	-0.0487086078248876	0.443645205690695	0.490201499205517	1.19972976014641	0.833908356942341	-0.0487086078248876	0.443645205690695	0.490201499205517	1.19972976014641	0.833908356942341	-0.0487086078248876	0.443645205690695
[truncated: 4,950 more columns]
