# Supplementary material for: Communication behavior recognition using CNN-based signal analysis
Source: PeerJ Comput Sci. 2024 May 2;10:e2036. doi: 10.7717/peerj-cs.2036 (PMC11157550; doi:10.7717/peerj-cs.2036)
Supplement: Supplemental Information 2 [file peerj-cs-10-2036-s002.zip › longcast.csv]

1.46795367774327	0.566610698056374	0.603687508969214	0.698281579668457	-0.580920417346029	-1.22329473145285	-1.23889901032786	-0.499776999859479	-1.58862228901793	0.0661007860548878	0.5460911986468	-0.45653980904125	-0.102015102557733	0	0	1.46795367774327	0.566610698056374	0.603687508969214	0.698281579668457	-0.580920417346029	-1.22329473145285	-1.23889901032786	-0.499776999859479	-1.58862228901793	0.0661007860548878	0.5460911986468	-0.45653980904125	-0.102015102557733	0	0	1.46795367774327	0.566610698056374	0.603687508969214	0.698281579668457	-0.580920417346029	-1.22329473145285	-1.23889901032786	-0.499776999859479	-1.58862228901793	0.0661007860548878	0.5460911986468	-0.45653980904125	-0.102015102557733	0	0	1.46795367774327	0.566610698056374	0.603687508969214	0.698281579668457	-0.580920417346029
0.481202981161771	0.604806064420111	0.571939486295881	-0.675480933701639	-0.261166447540295	-0.9652526448758	-1.35654804222052	-0.714278329144226	-1.70529977943578	-1.39707381843189	-0.885457736964147	-0.2081341960421	0.196549316206671	0	0	0.481202981161771	0.604806064420111	0.571939486295881	-0.675480933701639	-0.261166447540295	-0.9652526448758	-1.35654804222052	-0.714278329144226	-1.70529977943578	-1.39707381843189	-0.885457736964147	-0.2081341960421	0.196549316206671	0	0	0.481202981161771	0.604806064420111	0.571939486295881	-0.675480933701639	-0.261166447540295	-0.9652526448758	-1.35654804222052	-0.714278329144226	-1.70529977943578	-1.39707381843189	-0.885457736964147	-0.2081341960421	0.196549316206671	0	0	0.481202981161771	0.604806064420111	0.571939486295881	-0.675480933701639	-0.261166447540295
0.601061805555575	0.437176273100204	-0.759281169761933	-0.279065832623728	-0.861747683790667	-0.722858965912644	-0.0608936845316242	-0.327222241299903	-0.177610321567589	-0.682643128112287	-0.261663818518736	0.235173675000332	0.754010519280418	0	0	0.601061805555575	0.437176273100204	-0.759281169761933	-0.279065832623728	-0.861747683790667	-0.722858965912644	-0.0608936845316242	-0.327222241299903	-0.177610321567589	-0.682643128112287	-0.261663818518736	0.235173675000332	0.754010519280418	0	0	0.601061805555575	0.437176273100204	-0.759281169761933	-0.279065832623728	-0.861747683790667	-0.722858965912644	-0.0608936845316242	-0.327222241299903	-0.177610321567589	-0.682643128112287	-0.261663818518736	0.235173675000332	0.754010519280418	0	0	0.601061805555575	0.437176273100204	-0.759281169761933	-0.279065832623728	-0.861747683790667
0.295602731451149	-0.831671510812651	-0.298789535317163	-0.963476521007632	-1.30612307314519	-1.57986471088868	1.0357963765037	-0.239937852835198	0.946768859750753	1.32777365444204	0.751718563244564	0.240047679996301	-0.139025778771512	0	0	0.295602731451149	-0.831671510812651	-0.298789535317163	-0.963476521007632	-1.30612307314519	-1.57986471088868	1.0357963765037	-0.239937852835198	0.946768859750753	1.32777365444204	0.751718563244564	0.240047679996301	-0.139025778771512	0	0	0.295602731451149	-0.831671510812651	-0.298789535317163	-0.963476521007632	-1.30612307314519	-1.57986471088868	1.0357963765037	-0.239937852835198	0.946768859750753	1.32777365444204	0.751718563244564	0.240047679996301	-0.139025778771512	0	0	0.295602731451149	-0.831671510812651	-0.298789535317163	-0.963476521007632	-1.30612307314519
-0.892196231907434	-0.320679911937365	-1.05719789655161	-1.24461211218553	-0.343550114924449	0.206091491876578	-0.0478418165925458	0.148725784184975	1.67634505538003	1.35984852880625	-0.348625166564439	0.625969849443565	0.342602680793154	0	0	-0.892196231907434	-0.320679911937365	-1.05719789655161	-1.24461211218553	-0.343550114924449	0.206091491876578	-0.0478418165925458	0.148725784184975	1.67634505538003	1.35984852880625	-0.348625166564439	0.625969849443565	0.342602680793154	0	0	-0.892196231907434	-0.320679911937365	-1.05719789655161	-1.24461211218553	-0.343550114924449	0.206091491876578	-0.0478418165925458	0.148725784184975	1.67634505538003	1.35984852880625	-0.348625166564439	0.625969849443565	0.342602680793154	0	0	-0.892196231907434	-0.320679911937365	-1.05719789655161	-1.24461211218553	-0.343550114924449
-0.344977153163482	-1.14143138519869	-1.17034710287677	-0.308220004332358	-0.884606146263306	0.176064896556575	-0.176911007127652	0.733757419316872	0.727413389384966	0.443067393368707	0.431746802014353	0.465295887887361	0.433693487927532	0	0	-0.344977153163482	-1.14143138519869	-1.17034710287677	-0.308220004332358	-0.884606146263306	0.176064896556575	-0.176911007127652	0.733757419316872	0.727413389384966	0.443067393368707	0.431746802014353	0.465295887887361	0.433693487927532	0	0	-0.344977153163482	-1.14143138519869	-1.17034710287677	-0.308220004332358	-0.884606146263306	0.176064896556575	-0.176911007127652	0.733757419316872	0.727413389384966	0.443067393368707	0.431746802014353	0.465295887887361	0.433693487927532	0	0	-0.344977153163482	-1.14143138519869	-1.17034710287677	-0.308220004332358	-0.884606146263306
-1.2147949740849	-1.08456388425642	-0.275853012773406	-0.839629791662602	0.151402905964617	0.0863341343414846	0.21250592171102	0.256661851298179	-0.962490136350451	-0.502152743053588	1.18074900407752	0.594996415158117	-0.188855697230332	0	0	-1.2147949740849	-1.08456388425642	-0.275853012773406	-0.839629791662602	0.151402905964617	0.0863341343414846	0.21250592171102	0.256661851298179	-0.962490136350451	-0.502152743053588	1.18074900407752	0.594996415158117	-0.188855697230332	0	0	-1.2147949740849	-1.08456388425642	-0.275853012773406	-0.839629791662602	0.151402905964617	0.0863341343414846	0.21250592171102	0.256661851298179	-0.962490136350451	-0.502152743053588	1.18074900407752	0.594996415158117	-0.188855697230332	0	0	-1.2147949740849	-1.08456388425642	-0.275853012773406	-0.839629791662602	0.151402905964617
-0.988634448818206	-0.246442739161945	-0.783108763371504	0.300251180238491	0.666356399920462	1.40110115817758	0.465807126313791	0.668755307904707	-0.000807782007574698	-0.114016153685374	0.217857620291482	0.15579091774823	0.17278212098745	0	0	-0.988634448818206	-0.246442739161945	-0.783108763371504	0.300251180238491	0.666356399920462	1.40110115817758	0.465807126313791	0.668755307904707	-0.000807782007574698	-0.114016153685374	0.217857620291482	0.15579091774823	0.17278212098745	0	0	-0.988634448818206	-0.246442739161945	-0.783108763371504	0.300251180238491	0.666356399920462	1.40110115817758	0.465807126313791	0.668755307904707	-0.000807782007574698	-0.114016153685374	0.217857620291482	0.15579091774823	0.17278212098745	0	0	-0.988634448818206	-0.246442739161945	-0.783108763371504	0.300251180238491	0.666356399920462
-0.219862819332126	-0.715211369874155	0.444393157879149	0.67544152040942	0.398232597401924	0.486263680945489	0.514928412143051	0.467567582833468	0.852838415624965	0.338456326162145	0.0220197719025558	-0.45653688485762	-0.200529951261857	0	0	-0.219862819332126	-0.715211369874155	0.444393157879149	0.67544152040942	0.398232597401924	0.486263680945489	0.514928412143051	0.467567582833468	0.852838415624965	0.338456326162145	0.0220197719025558	-0.45653688485762	-0.200529951261857	0	0	-0.219862819332126	-0.715211369874155	0.444393157879149	0.67544152040942	0.398232597401924	0.486263680945489	0.514928412143051	0.467567582833468	0.852838415624965	0.338456326162145	0.0220197719025558	-0.45653688485762	-0.200529951261857	0	0	-0.219862819332126	-0.715211369874155	0.444393157879149	0.67544152040942	0.398232597401924
-0.636295395457938	0.582046256766024	0.677900611773066	0.475295802142608	1.45490604438716	0.662893732321538	-0.167286502054801	-0.299531339248679	0.0465968091120373	0.214677252258742	-0.201969443992696	-0.143895288119547	-0.393223272320601	0	0	-0.636295395457938	0.582046256766024	0.677900611773066	0.475295802142608	1.45490604438716	0.662893732321538	-0.167286502054801	-0.299531339248679	0.0465968091120373	0.214677252258742	-0.201969443992696	-0.143895288119547	-0.393223272320601	0	0	-0.636295395457938	0.582046256766024	0.677900611773066	0.475295802142608	1.45490604438716	0.662893732321538	-0.167286502054801	-0.299531339248679	0.0465968091120373	0.214677252258742	-0.201969443992696	-0.143895288119547	-0.393223272320601	0	0	-0.636295395457938	0.582046256766024	0.677900611773066	0.475295802142608	1.45490604438716
0.711536304542199	0.674468081829605	0.553215148765002	1.46537914116733	0.580734417019997	0.598757185913162	-0.176144790104008	0.113978534245943	-1.06772743797921	-0.130289717806065	-1.07972737321998	-0.957024527440022	-0.431180677296335	0	0	0.711536304542199	0.674468081829605	0.553215148765002	1.46537914116733	0.580734417019997	0.598757185913162	-0.176144790104008	0.113978534245943	-1.06772743797921	-0.130289717806065	-1.07972737321998	-0.957024527440022	-0.431180677296335	0	0	0.711536304542199	0.674468081829605	0.553215148765002	1.46537914116733	0.580734417019997	0.598757185913162	-0.176144790104008	0.113978534245943	-1.06772743797921	-0.130289717806065	-1.07972737321998	-0.957024527440022	-0.431180677296335	0	0	0.711536304542199	0.674468081829605	0.553215148765002	1.46537914116733	0.580734417019997
0.665936288844931	0.63090310949197	1.45898924736462	0.488235287358782	0.530564249540943	-0.100598931871437	0.0471824674049518	-0.425622807033016	-0.685176972117386	-1.24295874519089	-1.63267856636041	-0.768232345057199	-0.526925136359911	0	0	0.665936288844931	0.63090310949197	1.45898924736462	0.488235287358782	0.530564249540943	-0.100598931871437	0.0471824674049518	-0.425622807033016	-0.685176972117386	-1.24295874519089	-1.63267856636041	-0.768232345057199	-0.526925136359911	0	0	0.665936288844931	0.63090310949197	1.45898924736462	0.488235287358782	0.530564249540943	-0.100598931871437	0.0471824674049518	-0.425622807033016	-0.685176972117386	-1.24295874519089	-1.63267856636041	-0.768232345057199	-0.526925136359911	0	0	0.665936288844931	0.63090310949197	1.45898924736462	0.488235287358782	0.530564249540943
0.707196750004824	1.43577453455852	0.395894103942553	0.525187771123952	0.427602195653452	0.0545231128898626	0.765662399458649	-0.570408325417675	1.15461933937734	-0.576796384880947	0.00668573693686092	0.125797158870607	-0.112626742094764	0	0	0.707196750004824	1.43577453455852	0.395894103942553	0.525187771123952	0.427602195653452	0.0545231128898626	0.765662399458649	-0.570408325417675	1.15461933937734	-0.576796384880947	0.00668573693686092	0.125797158870607	-0.112626742094764	0	0	0.707196750004824	1.43577453455852	0.395894103942553	0.525187771123952	0.427602195653452	0.0545231128898626	0.765662399458649	-0.570408325417675	1.15461933937734	-0.576796384880947	0.00668573693686092	0.125797158870607	-0.112626742094764	0	0	0.707196750004824	1.43577453455852	0.395894103942553	0.525187771123952	0.427602195653452
1.39600901729753	0.304927116064847	0.515262468172742	0.289139477895942	-0.876255464168112	-0.818639224894248	0.295187711913909	-0.157936824936092	0.042280822617724	0.172202381402003	1.12669218491274	-0.349516598005135	-0.248246116139738	0	0	1.39600901729753	0.304927116064847	0.515262468172742	0.289139477895942	-0.876255464168112	-0.818639224894248	0.295187711913909	-0.157936824936092	0.042280822617724	0.172202381402003	1.12669218491274	-0.349516598005135	-0.248246116139738	0	0	1.39600901729753	0.304927116064847	0.515262468172742	0.289139477895942	-0.876255464168112	-0.818639224894248	0.295187711913909	-0.157936824936092	0.042280822617724	0.172202381402003	1.12669218491274	-0.349516598005135	-0.248246116139738	0	0	1.39600901729753	0.304927116064847	0.515262468172742	0.289139477895942	-0.876255464168112
0.216455328861503	0.50010782565442	0.145253810188742	-0.940774012649723	-0.367209961660969	-0.447961942084351	-1.85669466485426	-0.444360797619499	-1.50031401508855	-0.350823773164908	-0.522001180970091	0.476118459672826	0.377284672382874	0	0	0.216455328861503	0.50010782565442	0.145253810188742	-0.940774012649723	-0.367209961660969	-0.447961942084351	-1.85669466485426	-0.444360797619499	-1.50031401508855	-0.350823773164908	-0.522001180970091	0.476118459672826	0.377284672382874	0	0	0.216455328861503	0.50010782565442	0.145253810188742	-0.940774012649723	-0.367209961660969	-0.447961942084351	-1.85669466485426	-0.444360797619499	-1.50031401508855	-0.350823773164908	-0.522001180970091	0.476118459672826	0.377284672382874	0	0	0.216455328861503	0.50010782565442	0.145253810188742	-0.940774012649723	-0.367209961660969
0.479107515542121	-0.00228552886070563	-0.992652907879311	-0.383541455844999	-1.10956573607824	-0.79867351659984	-0.824693362302419	-0.064564998739111	-0.236345412244683	0.719599327889014	0.350866718417923	0.997673965862117	0.687156990920229	0	0	0.479107515542121	-0.00228552886070563	-0.992652907879311	-0.383541455844999	-1.10956573607824	-0.79867351659984	-0.824693362302419	-0.064564998739111	-0.236345412244683	0.719599327889014	0.350866718417923	0.997673965862117	0.687156990920229	0	0	0.479107515542121	-0.00228552886070563	-0.992652907879311	-0.383541455844999	-1.10956573607824	-0.79867351659984	-0.824693362302419	-0.064564998739111	-0.236345412244683	0.719599327889014	0.350866718417923	0.997673965862117	0.687156990920229	0	0	0.479107515542121	-0.00228552886070563	-0.992652907879311	-0.383541455844999	-1.10956573607824
-0.15163273372976	-1.0317385709325	-0.401929804179956	-1.181578499265	-1.10921135689691	-1.23439122007714	0.487815467017021	-0.017106094371938	0.257537300586526	0.759666923845861	1.75861313993656	0.216806470068841	0.254522950404062	0	0	-0.15163273372976	-1.0317385709325	-0.401929804179956	-1.181578499265	-1.10921135689691	-1.23439122007714	0.487815467017021	-0.017106094371938	0.257537300586526	0.759666923845861	1.75861313993656	0.216806470068841	0.254522950404062	0	0	-0.15163273372976	-1.0317385709325	-0.401929804179956	-1.181578499265	-1.10921135689691	-1.23439122007714	0.487815467017021	-0.017106094371938	0.257537300586526	0.759666923845861	1.75861313993656	0.216806470068841	0.254522950404062	0	0	-0.15163273372976	-1.0317385709325	-0.401929804179956	-1.181578499265	-1.10921135689691
-1.05807397296105	-0.4225105717869	-1.24213303275886	-1.01158629119107	-0.195859517027025	0.195789775085159	-0.643181334663725	0.154489833003625	0.264838464740375	-0.291110702847146	-0.0984912361020467	0.225698414928252	0.812333527966358	0	0	-1.05807397296105	-0.4225105717869	-1.24213303275886	-1.01158629119107	-0.195859517027025	0.195789775085159	-0.643181334663725	0.154489833003625	0.264838464740375	-0.291110702847146	-0.0984912361020467	0.225698414928252	0.812333527966358	0	0	-1.05807397296105	-0.4225105717869	-1.24213303275886	-1.01158629119107	-0.195859517027025	0.195789775085159	-0.643181334663725	0.154489833003625	0.264838464740375	-0.291110702847146	-0.0984912361020467	0.225698414928252	0.812333527966358	0	0	-1.05807397296105	-0.4225105717869	-1.24213303275886	-1.01158629119107	-0.195859517027025
-0.44530125272492	-1.29008844105492	-0.904668483597981	-0.162264080958539	-0.667342270579192	-0.469905896473351	0.0636459943635129	0.420506247959131	0.483149700243438	0.0512586338457811	-0.842052999240854	0.17666096274215	0.211466191051787	0	0	-0.44530125272492	-1.29008844105492	-0.904668483597981	-0.162264080958539	-0.667342270579192	-0.469905896473351	0.0636459943635129	0.420506247959131	0.483149700243438	0.0512586338457811	-0.842052999240854	0.17666096274215	0.211466191051787	0	0	-0.44530125272492	-1.29008844105492	-0.904668483597981	-0.162264080958539	-0.667342270579192	-0.469905896473351	0.0636459943635129	0.420506247959131	0.483149700243438	0.0512586338457811	-0.842052999240854	0.17666096274215	0.211466191051787	0	0	-0.44530125272492	-1.29008844105492	-0.904668483597981	-0.162264080958539	-0.667342270579192
-1.32445837156529	-0.790036284643756	-0.131985323022112	-0.593419998503987	0.589433893914767	0.337167707283491	1.41006978509399	0.160046023226596	0.675841094118787	0.389316430166438	-0.00134466894144314	-0.640085201949119	-0.32291620360801	0	0	-1.32445837156529	-0.790036284643756	-0.131985323022112	-0.593419998503987	0.589433893914767	0.337167707283491	1.41006978509399	0.160046023226596	0.675841094118787	0.389316430166438	-0.00134466894144314	-0.640085201949119	-0.32291620360801	0	0	-1.32445837156529	-0.790036284643756	-0.131985323022112	-0.593419998503987	0.589433893914767	0.337167707283491	1.41006978509399	0.160046023226596	0.675841094118787	0.389316430166438	-0.00134466894144314	-0.640085201949119	-0.32291620360801	0	0	-1.32445837156529	-0.790036284643756	-0.131985323022112	-0.593419998503987	0.589433893914767
-0.669341410973619	-0.104779887962124	-0.509383679179363	0.721594411506387	0.744119309745317	1.58826762878867	1.11391794836232	0.656961881894123	1.03867608175249	0.407156211456938	0.436101807947188	-1.12869707271512	-0.0623059544833588	0	0	-0.669341410973619	-0.104779887962124	-0.509383679179363	0.721594411506387	0.744119309745317	1.58826762878867	1.11391794836232	0.656961881894123	1.03867608175249	0.407156211456938	0.436101807947188	-1.12869707271512	-0.0623059544833588	0	0	-0.669341410973619	-0.104779887962124	-0.509383679179363	0.721594411506387	0.744119309745317	1.58826762878867	1.11391794836232	0.656961881894123	1.03867608175249	0.407156211456938	0.436101807947188	-1.12869707271512	-0.0623059544833588	0	0	-0.669341410973619	-0.104779887962124	-0.509383679179363	0.721594411506387	0.744119309745317
-0.0803025545517698	-0.415862274526007	0.84429116463486	0.732631243412149	0.610963659030748	0.501584561514051	0.0706333511890019	0.267125825403078	0.185841565557433	-0.0394328260242913	-0.0336588379203656	1.36195211316592	-0.760246573588255	0	0	-0.0803025545517698	-0.415862274526007	0.84429116463486	0.732631243412149	0.610963659030748	0.501584561514051	0.0706333511890019	0.267125825403078	0.185841565557433	-0.0394328260242913	-0.0336588379203656	1.36195211316592	-0.760246573588255	0	0	-0.0803025545517698	-0.415862274526007	0.84429116463486	0.732631243412149	0.610963659030748	0.501584561514051	0.0706333511890019	0.267125825403078	0.185841565557433	-0.0394328260242913	-0.0336588379203656	1.36195211316592	-0.760246573588255	0	0	-0.0803025545517698	-0.415862274526007	0.84429116463486	0.732631243412149	0.610963659030748
-0.313663896953399	0.956065930640223	0.715896038822687	0.680311278180689	1.43223683680957	1.28920489929648	-0.173478580366819	-0.0578231390693829	-0.734073466911449	0.0617015622840673	-0.322785613996346	2.57068354993988	-0.560349231951575	0	0	-0.313663896953399	0.956065930640223	0.715896038822687	0.680311278180689	1.43223683680957	1.28920489929648	-0.173478580366819	-0.0578231390693829	-0.734073466911449	0.0617015622840673	-0.322785613996346	2.57068354993988	-0.560349231951575	0	0	-0.313663896953399	0.956065930640223	0.715896038822687	0.680311278180689	1.43223683680957	1.28920489929648	-0.173478580366819	-0.0578231390693829	-0.734073466911449	0.0617015622840673	-0.322785613996346	2.57068354993988	-0.560349231951575	0	0	-0.313663896953399	0.956065930640223	0.715896038822687	0.680311278180689	1.43223683680957
1.05562875522833	0.69480181826311	0.74764215583656	1.39453391592863	0.298494753149605	0.795973166438442	-0.149507000270973	0.268489819408079	-1.23013449260286	-0.0424501489705856	0.350709046309434	-1.89026354729796	-0.286605150207664	0	0	1.05562875522833	0.69480181826311	0.74764215583656	1.39453391592863	0.298494753149605	0.795973166438442	-0.149507000270973	0.268489819408079	-1.23013449260286	-0.0424501489705856	0.350709046309434	-1.89026354729796	-0.286605150207664	0	0	1.05562875522833	0.69480181826311	0.74764215583656	1.39453391592863	0.298494753149605	0.795973166438442	-0.149507000270973	0.268489819408079	-1.23013449260286	-0.0424501489705856	0.350709046309434	-1.89026354729796	-0.286605150207664	0	0	1.05562875522833	0.69480181826311	0.74764215583656	1.39453391592863	0.298494753149605
0.670247960361368	0.811784020347425	1.34066502656185	0.202463234334741	0.422309614766363	-0.482264443514275	-1.15790292488672	-0.636670925068195	-0.491937776903055	-1.44424418838679	-0.829762235370281	-3.4000228097957	-0.280073694015827	0	0	0.670247960361368	0.811784020347425	1.34066502656185	0.202463234334741	0.422309614766363	-0.482264443514275	-1.15790292488672	-0.636670925068195	-0.491937776903055	-1.44424418838679	-0.829762235370281	-3.4000228097957	-0.280073694015827	0	0	0.670247960361368	0.811784020347425	1.34066502656185	0.202463234334741	0.422309614766363	-0.482264443514275	-1.15790292488672	-0.636670925068195	-0.491937776903055	-1.44424418838679	-0.829762235370281	-3.4000228097957	-0.280073694015827	0	0	0.670247960361368	0.811784020347425	1.34066502656185	0.202463234334741	0.422309614766363
0.871539805540798	1.27128517650447	0.109858711604928	0.402493337813246	-0.0044463037624328	-0.465368970278989	-0.0327780835397819	-0.544699083776312	0.777428033912301	-0.754828608533279	-1.70068963695345	-0.0353147279429868	0.244658946290506	0	0	0.871539805540798	1.27128517650447	0.109858711604928	0.402493337813246	-0.0044463037624328	-0.465368970278989	-0.0327780835397819	-0.544699083776312	0.777428033912301	-0.754828608533279	-1.70068963695345	-0.0353147279429868	0.244658946290506	0	0	0.871539805540798	1.27128517650447	0.109858711604928	0.402493337813246	-0.0044463037624328	-0.465368970278989	-0.0327780835397819	-0.544699083776312	0.777428033912301	-0.754828608533279	-1.70068963695345	-0.0353147279429868	0.244658946290506	0	0	0.871539805540798	1.27128517650447	0.109858711604928	0.402493337813246	-0.0044463037624328
1.18726744719204	0.0216839917783885	0.377306871940049	-0.151247797986999	-1.0826533988804	-1.33869828403063	0.988229647865007	-0.323621286322093	-0.701223645248132	0.406915682208805	0.0534810042539082	1.17250147005912	0.19497578843797	0	0	1.18726744719204	0.0216839917783885	0.377306871940049	-0.151247797986999	-1.0826533988804	-1.33869828403063	0.988229647865007	-0.323621286322093	-0.701223645248132	0.406915682208805	0.0534810042539082	1.17250147005912	0.19497578843797	0	0	1.18726744719204	0.0216839917783885	0.377306871940049	-0.151247797986999	-1.0826533988804	-1.33869828403063	0.988229647865007	-0.323621286322093	-0.701223645248132	0.406915682208805	0.0534810042539082	1.17250147005912	0.19497578843797	0	0	1.18726744719204	0.0216839917783885	0.377306871940049	-0.151247797986999	-1.0826533988804
-0.0611930873277591	0.346267767448216	-0.298417238355168	-1.11134562311158	-0.44563263788237	-1.11969838702407	-1.06198549856823	-0.72736269081673	-0.777339309097818	0.10498868032264	1.47652371016102	0.654390891235012	0.544048354343775	0	0	-0.0611930873277591	0.346267767448216	-0.298417238355168	-1.11134562311158	-0.44563263788237	-1.11969838702407	-1.06198549856823	-0.72736269081673	-0.777339309097818	0.10498868032264	1.47652371016102	0.654390891235012	0.544048354343775	0	0	-0.0611930873277591	0.346267767448216	-0.298417238355168	-1.11134562311158	-0.44563263788237	-1.11969838702407	-1.06198549856823	-0.72736269081673	-0.777339309097818	0.10498868032264	1.47652371016102	0.654390891235012	0.544048354343775	0	0	-0.0611930873277591	0.346267767448216	-0.298417238355168	-1.11134562311158	-0.44563263788237
0.308994823379476	-0.44406698091069	-1.12683341498167	-0.459399151659107	-1.25221751995069	-1.06729113978076	-0.958831064818955	0.00261130856253892	1.16317607064231	0.14479664308803	1.40434867494949	0.582328991717918	0.417050493746842	0	0	0.308994823379476	-0.44406698091069	-1.12683341498167	-0.459399151659107	-1.25221751995069	-1.06729113978076	-0.958831064818955	0.00261130856253892	1.16317607064231	0.14479664308803	1.40434867494949	0.582328991717918	0.417050493746842	0	0	0.308994823379476	-0.44406698091069	-1.12683341498167	-0.459399151659107	-1.25221751995069	-1.06729113978076	-0.958831064818955	0.00261130856253892	1.16317607064231	0.14479664308803	1.40434867494949	0.582328991717918	0.417050493746842	0	0	0.308994823379476	-0.44406698091069	-1.12683341498167	-0.459399151659107	-1.25221751995069
-0.586306102350127	-1.12946692945916	-0.475131345890471	-1.28683889706178	-0.806348750883676	-0.362763357714224	0.488249347871888	0.22002964052487	0.202706630901195	-0.0368313175809623	-0.571460847094561	0.858085927842994	0.118144005658159	0	0	-0.586306102350127	-1.12946692945916	-0.475131345890471	-1.28683889706178	-0.806348750883676	-0.362763357714224	0.488249347871888	0.22002964052487	0.202706630901195	-0.0368313175809623	-0.571460847094561	0.858085927842994	0.118144005658159	0	0	-0.586306102350127	-1.12946692945916	-0.475131345890471	-1.28683889706178	-0.806348750883676	-0.362763357714224	0.488249347871888	0.22002964052487	0.202706630901195	-0.0368313175809623	-0.571460847094561	0.858085927842994	0.118144005658159	0	0	-0.586306102350127	-1.12946692945916	-0.475131345890471	-1.28683889706178	-0.806348750883676
-1.11977471397519	-0.492738068767497	-1.30767574154425	-0.682670260365012	-0.0368788289139446	0.823223697479929	0.302801250426913	0.416392234347947	-0.559990091832346	1.03407997756869	-1.03338798364314	0.198178229702762	0.496214765930277	0	0	-1.11977471397519	-0.492738068767497	-1.30767574154425	-0.682670260365012	-0.0368788289139446	0.823223697479929	0.302801250426913	0.416392234347947	-0.559990091832346	1.03407997756869	-1.03338798364314	0.198178229702762	0.496214765930277	0	0	-1.11977471397519	-0.492738068767497	-1.30767574154425	-0.682670260365012	-0.0368788289139446	0.823223697479929	0.302801250426913	0.416392234347947	-0.559990091832346	1.03407997756869	-1.03338798364314	0.198178229702762	0.496214765930277	0	0	-1.11977471397519	-0.492738068767497	-1.30767574154425	-0.682670260365012	-0.0368788289139446
-0.512007821395475	-1.3140503312506	-0.554061380021112	-0.00759366863071764	-0.380677540578077	0.165827157494085	0.202129990747337	0.703612017177699	0.720972062095907	1.82413632204506	1.2108949733283	-0.478875640048348	-0.224698637994355	0	0	-0.512007821395475	-1.3140503312506	-0.554061380021112	-0.00759366863071764	-0.380677540578077	0.165827157494085	0.202129990747337	0.703612017177699	0.720972062095907	1.82413632204506	1.2108949733283	-0.478875640048348	-0.224698637994355	0	0	-0.512007821395475	-1.3140503312506	-0.554061380021112	-0.00759366863071764	-0.380677540578077	0.165827157494085	0.202129990747337	0.703612017177699	0.720972062095907	1.82413632204506	1.2108949733283	-0.478875640048348	-0.224698637994355	0	0	-0.512007821395475	-1.3140503312506	-0.554061380021112	-0.00759366863071764	-0.380677540578077
-1.30547976850163	-0.422276654411075	0.0184499073399897	-0.284492448767213	0.968202551245241	1.45809212436726	0.461740962736758	0.484951021564129	1.25509377125957	-0.242637263597655	1.02308311279589	0.198500021299617	-0.175315019902418	0	0	-1.30547976850163	-0.422276654411075	0.0184499073399897	-0.284492448767213	0.968202551245241	1.45809212436726	0.461740962736758	0.484951021564129	1.25509377125957	-0.242637263597655	1.02308311279589	0.198500021299617	-0.175315019902418	0	0	-1.30547976850163	-0.422276654411075	0.0184499073399897	-0.284492448767213	0.968202551245241	1.45809212436726	0.461740962736758	0.484951021564129	1.25509377125957	-0.242637263597655	1.02308311279589	0.198500021299617	-0.175315019902418	0	0	-1.30547976850163	-0.422276654411075	0.0184499073399897	-0.284492448767213	0.968202551245241
-0.289074037467409	0.0416969980083128	-0.180708457811916	1.07060472096174	0.752362320975017	1.18645331279186	0.658076889407762	0.507275179819114	0.0344480154790148	-1.62096070323292	-0.413997314002919	-0.401248022927578	0.0378050089878722	0	0	-0.289074037467409	0.0416969980083128	-0.180708457811916	1.07060472096174	0.752362320975017	1.18645331279186	0.658076889407762	0.507275179819114	0.0344480154790148	-1.62096070323292	-0.413997314002919	-0.401248022927578	0.0378050089878722	0	0	-0.289074037467409	0.0416969980083128	-0.180708457811916	1.07060472096174	0.752362320975017	1.18645331279186	0.658076889407762	0.507275179819114	0.0344480154790148	-1.62096070323292	-0.413997314002919	-0.401248022927578	0.0378050089878722	0	0	-0.289074037467409	0.0416969980083128	-0.180708457811916	1.07060472096174	0.752362320975017
0.0626649542406313	-0.070357382622771	1.15976642280378	0.722430145942514	0.772328498358941	-0.459674242167779	-0.336781981274182	-0.206215597029503	-0.844916979141322	-0.899682604623119	-0.795110869750834	-0.629621203018445	-0.713007026059613	0	0	0.0626649542406313	-0.070357382622771	1.15976642280378	0.722430145942514	0.772328498358941	-0.459674242167779	-0.336781981274182	-0.206215597029503	-0.844916979141322	-0.899682604623119	-0.795110869750834	-0.629621203018445	-0.713007026059613	0	0	0.0626649542406313	-0.070357382622771	1.15976642280378	0.722430145942514	0.772328498358941	-0.459674242167779	-0.336781981274182	-0.206215597029503	-0.844916979141322	-0.899682604623119	-0.795110869750834	-0.629621203018445	-0.713007026059613	0	0	0.0626649542406313	-0.070357382622771	1.15976642280378	0.722430145942514	0.772328498358941
0.0453795568269857	1.23470255975759	0.689105470270246	0.826708876538709	1.26903758877108	0.847535772121099	-0.433386702856644	-0.269050441120626	0.0859940059022024	0.53017519873863	-0.836949395932485	0.187773674074809	-0.230100704784528	0	0	0.0453795568269857	1.23470255975759	0.689105470270246	0.826708876538709	1.26903758877108	0.847535772121099	-0.433386702856644	-0.269050441120626	0.0859940059022024	0.53017519873863	-0.836949395932485	0.187773674074809	-0.230100704784528	0	0	0.0453795568269857	1.23470255975759	0.689105470270246	0.826708876538709	1.26903758877108	0.847535772121099	-0.433386702856644	-0.269050441120626	0.0859940059022024	0.53017519873863	-0.836949395932485	0.187773674074809	-0.230100704784528	0	0	0.0453795568269857	1.23470255975759	0.689105470270246	0.826708876538709	1.26903758877108
1.29463833313606	0.65332766122887	0.876300911431821	1.18684487272292	-0.00504398158456892	-0.33147517038931	1.1823028328607	-0.245029790342778	-0.519521005790309	0.263504233118199	-0.448995618182027	-0.491376363293835	-0.259067362724483	0	0	1.29463833313606	0.65332766122887	0.876300911431821	1.18684487272292	-0.00504398158456892	-0.33147517038931	1.1823028328607	-0.245029790342778	-0.519521005790309	0.263504233118199	-0.448995618182027	-0.491376363293835	-0.259067362724483	0	0	1.29463833313606	0.65332766122887	0.876300911431821	1.18684487272292	-0.00504398158456892	-0.33147517038931	1.1823028328607	-0.245029790342778	-0.519521005790309	0.263504233118199	-0.448995618182027	-0.491376363293835	-0.259067362724483	0	0	1.29463833313606	0.65332766122887	0.876300911431821	1.18684487272292	-0.00504398158456892
0.616000197980103	0.91997358589109	1.09082542477134	-0.0951687447027406	0.272742469734687	-1.12096333354906	0.482516395392679	-0.936380773041547	-1.01603455163261	-0.926605679306298	-0.532630883590947	-0.279238713486807	-0.443689449725161	0	0	0.616000197980103	0.91997358589109	1.09082542477134	-0.0951687447027406	0.272742469734687	-1.12096333354906	0.482516395392679	-0.936380773041547	-1.01603455163261	-0.926605679306298	-0.532630883590947	-0.279238713486807	-0.443689449725161	0	0	0.616000197980103	0.91997358589109	1.09082542477134	-0.0951687447027406	0.272742469734687	-1.12096333354906	0.482516395392679	-0.936380773041547	-1.01603455163261	-0.926605679306298	-0.532630883590947	-0.279238713486807	-0.443689449725161	0	0	0.616000197980103	0.91997358589109	1.09082542477134	-0.0951687447027406	0.272742469734687
0.956625309002891	0.982184011225097	-0.179047492375051	0.239325969280977	-0.439213446410132	0.525980474521197	-1.12544248190666	-0.0585438402977426	0.562569039869404	0.360997636442944	0.165295335766613	0.161254393670913	0.181980493828001	0	0	0.956625309002891	0.982184011225097	-0.179047492375051	0.239325969280977	-0.439213446410132	0.525980474521197	-1.12544248190666	-0.0585438402977426	0.562569039869404	0.360997636442944	0.165295335766613	0.161254393670913	0.181980493828001	0	0	0.956625309002891	0.982184011225097	-0.179047492375051	0.239325969280977	-0.439213446410132	0.525980474521197	-1.12544248190666	-0.0585438402977426	0.562569039869404	0.360997636442944	0.165295335766613	0.161254393670913	0.181980493828001	0	0	0.956625309002891	0.982184011225097	-0.179047492375051	0.239325969280977	-0.439213446410132
0.862302874470463	-0.25599148233481	0.200275874451307	-0.57973513731265	-1.18168308998476	-0.21055530990395	-1.64240030354057	-0.0122726912029673	0.0664566056271532	0.667758790346664	0.884613254066623	-0.182405290598751	0.183657234365875	0	0	0.862302874470463	-0.25599148233481	0.200275874451307	-0.57973513731265	-1.18168308998476	-0.21055530990395	-1.64240030354057	-0.0122726912029673	0.0664566056271532	0.667758790346664	0.884613254066623	-0.182405290598751	0.183657234365875	0	0	0.862302874470463	-0.25599148233481	0.200275874451307	-0.57973513731265	-1.18168308998476	-0.21055530990395	-1.64240030354057	-0.0122726912029673	0.0664566056271532	0.667758790346664	0.884613254066623	-0.182405290598751	0.183657234365875	0	0	0.862302874470463	-0.25599148233481	0.200275874451307	-0.57973513731265	-1.18168308998476
-0.325471479703135	0.155370477377443	-0.715494956651092	-1.17241674650172	-0.49017556944719	-0.777040935576053	-0.898351734098404	-0.384124762211173	-0.557918214690351	-0.812952845830237	0.427137450005238	0.299490697550557	0.51670946508967	0	0	-0.325471479703135	0.155370477377443	-0.715494956651092	-1.17241674650172	-0.49017556944719	-0.777040935576053	-0.898351734098404	-0.384124762211173	-0.557918214690351	-0.812952845830237	0.427137450005238	0.299490697550557	0.51670946508967	0	0	-0.325471479703135	0.155370477377443	-0.715494956651092	-1.17241674650172	-0.49017556944719	-0.777040935576053	-0.898351734098404	-0.384124762211173	-0.557918214690351	-0.812952845830237	0.427137450005238	0.299490697550557	0.51670946508967	0	0	-0.325471479703135	0.155370477377443	-0.715494956651092	-1.17241674650172	-0.49017556944719
0.104515505854323	-0.84468185567652	-1.15072822952566	-0.500288189476866	-1.2741946057269	-0.0469781813916006	1.00430248954168	0.595020164896021	0.1902131854545	-0.758004723012672	0.425976614258222	0.365404581544081	0.553639102783583	0	0	0.104515505854323	-0.84468185567652	-1.15072822952566	-0.500288189476866	-1.2741946057269	-0.0469781813916006	1.00430248954168	0.595020164896021	0.1902131854545	-0.758004723012672	0.425976614258222	0.365404581544081	0.553639102783583	0	0	0.104515505854323	-0.84468185567652	-1.15072822952566	-0.500288189476866	-1.2741946057269	-0.0469781813916006	1.00430248954168	0.595020164896021	0.1902131854545	-0.758004723012672	0.425976614258222	0.365404581544081	0.553639102783583	0	0	0.104515505854323	-0.84468185567652	-1.15072822952566	-0.500288189476866	-1.2741946057269
-0.965555455770625	-1.11742650946064	-0.511946957737765	-1.26739470831775	-0.428096331226732	-0.290979244816065	0.680114456242367	0.148355066821156	0.153219449896668	0.184373146711816	-0.269917108360193	0.488457269103696	0.507227537301015	0	0	-0.965555455770625	-1.11742650946064	-0.511946957737765	-1.26739470831775	-0.428096331226732	-0.290979244816065	0.680114456242367	0.148355066821156	0.153219449896668	0.184373146711816	-0.269917108360193	0.488457269103696	0.507227537301015	0	0	-0.965555455770625	-1.11742650946064	-0.511946957737765	-1.26739470831775	-0.428096331226732	-0.290979244816065	0.680114456242367	0.148355066821156	0.153219449896668	0.184373146711816	-0.269917108360193	0.488457269103696	0.507227537301015	0	0	-0.965555455770625	-1.11742650946064	-0.511946957737765	-1.26739470831775	-0.428096331226732
-1.07346215110853	-0.524841655231706	-1.24586427734621	-0.29090208929933	0.120137162203604	-3.41610115296431	-0.159429732793605	-0.238850866873734	0.333933936475638	1.55139969736185	-0.184109826324364	0.454039525839924	0.463477642399845	0	0	-1.07346215110853	-0.524841655231706	-1.24586427734621	-0.29090208929933	0.120137162203604	-3.41610115296431	-0.159429732793605	-0.238850866873734	0.333933936475638	1.55139969736185	-0.184109826324364	0.454039525839924	0.463477642399845	0	0	-1.07346215110853	-0.524841655231706	-1.24586427734621	-0.29090208929933	0.120137162203604	-3.41610115296431	-0.159429732793605	-0.238850866873734	0.333933936475638	1.55139969736185	-0.184109826324364	0.454039525839924	0.463477642399845	0	0	-1.07346215110853	-0.524841655231706	-1.24586427734621	-0.29090208929933	0.120137162203604
-0.538553405662541	-1.20946530780457	-0.15358801074098	0.143204329958074	-0.0510324795394811	-2.23327212539475	0.467861213457825	0.353217457689921	0.515454826953566	1.33692422140859	0.972738194022857	0.104577035807462	-0.388314024258719	0	0	-0.538553405662541	-1.20946530780457	-0.15358801074098	0.143204329958074	-0.0510324795394811	-2.23327212539475	0.467861213457825	0.353217457689921	0.515454826953566	1.33692422140859	0.972738194022857	0.104577035807462	-0.388314024258719	0	0	-0.538553405662541	-1.20946530780457	-0.15358801074098	0.143204329958074	-0.0510324795394811	-2.23327212539475	0.467861213457825	0.353217457689921	0.515454826953566	1.33692422140859	0.972738194022857	0.104577035807462	-0.388314024258719	0	0	-0.538553405662541	-1.20946530780457	-0.15358801074098	0.143204329958074	-0.0510324795394811
-1.15827462998514	-0.0179019462174332	0.163493063601664	0.0583166239553015	1.25080535912922	6.63380375252882	0.508169091067086	0.245020058895291	0.830506170650954	-0.0289249186606585	0.198510868640144	0.226034795342669	-0.205767297899466	0	0	-1.15827462998514	-0.0179019462174332	0.163493063601664	0.0583166239553015	1.25080535912922	6.63380375252882	0.508169091067086	0.245020058895291	0.830506170650954	-0.0289249186606585	0.198510868640144	0.226034795342669	-0.205767297899466	0	0	-1.15827462998514	-0.0179019462174332	0.163493063601664	0.0583166239553015	1.25080535912922	6.63380375252882	0.508169091067086	0.245020058895291	0.830506170650954	-0.0289249186606585	0.198510868640144	0.226034795342669	-0.205767297899466	0	0	-1.15827462998514	-0.0179019462174332	0.163493063601664	0.0583166239553015	1.25080535912922
0.114474557763722	0.181591807476111	0.171901643477282	1.31340744837206	0.692843186367393	5.94907076375222	0.482330554186245	-0.0719078337277242	0.573098936917096	-0.272642876185358	-0.587358505089427	-0.541945466711189	-0.576075865050267	0	0	0.114474557763722	0.181591807476111	0.171901643477282	1.31340744837206	0.692843186367393	5.94907076375222	0.482330554186245	-0.0719078337277242	0.573098936917096	-0.272642876185358	-0.587358505089427	-0.541945466711189	-0.576075865050267	0	0	0.114474557763722	0.181591807476111	0.171901643477282	1.31340744837206	0.692843186367393	5.94907076375222	0.482330554186245	-0.0719078337277242	0.573098936917096	-0.272642876185358	-0.587358505089427	-0.541945466711189	-0.576075865050267	0	0	0.114474557763722	0.181591807476111	0.171901643477282	1.31340744837206	0.692843186367393
0.198123600993262	0.288389704789317	1.3603520358033	0.648247296995843	0.865258955394016	-2.79596231475538	-0.120380485926997	0.741126896487214	-0.635516433264248	-1.20106095771658	-0.873631530130471	-0.582493119490122	-1.10593144916917	0	0	0.198123600993262	0.288389704789317	1.3603520358033	0.648247296995843	0.865258955394016	-2.79596231475538	-0.120380485926997	0.741126896487214	-0.635516433264248	-1.20106095771658	-0.873631530130471	-0.582493119490122	-1.10593144916917	0	0	0.198123600993262	0.288389704789317	1.3603520358033	0.648247296995843	0.865258955394016	-2.79596231475538	-0.120380485926997	0.741126896487214	-0.635516433264248	-1.20106095771658	-0.873631530130471	-0.582493119490122	-1.10593144916917	0	0	0.198123600993262	0.288389704789317	1.3603520358033	0.648247296995843	0.865258955394016
0.406344744474665	1.39122636488594	0.602370244867376	0.89863264530067	0.981136351836513	-3.11880208386231	-0.411976624425761	2.07472569018004	-0.798796467759277	-1.25967183925583	-0.624987025605195	-0.31029118296467	-0.0180055116553061	0	0	0.406344744474665	1.39122636488594	0.602370244867376	0.89863264530067	0.981136351836513	-3.11880208386231	-0.411976624425761	2.07472569018004	-0.798796467759277	-1.25967183925583	-0.624987025605195	-0.31029118296467	-0.0180055116553061	0	0	0.406344744474665	1.39122636488594	0.602370244867376	0.89863264530067	0.981136351836513	-3.11880208386231	-0.411976624425761	2.07472569018004	-0.798796467759277	-1.25967183925583	-0.624987025605195	-0.31029118296467	-0.0180055116553061	0	0	0.406344744474665	1.39122636488594	0.602370244867376	0.89863264530067	0.981136351836513
1.40584784323822	0.556097456595187	0.924848186852451	0.862597447720844	-0.300674674707671	-0.146719473610279	0.14616027498677	-0.839040851661037	-0.955560525018715	0.0240711259348593	0.435660186127428	-0.838447262194733	-0.18646295953054	0	0	1.40584784323822	0.556097456595187	0.924848186852451	0.862597447720844	-0.300674674707671	-0.146719473610279	0.14616027498677	-0.839040851661037	-0.955560525018715	0.0240711259348593	0.435660186127428	-0.838447262194733	-0.18646295953054	0	0	1.40584784323822	0.556097456595187	0.924848186852451	0.862597447720844	-0.300674674707671	-0.146719473610279	0.14616027498677	-0.839040851661037	-0.955560525018715	0.0240711259348593	0.435660186127428	-0.838447262194733	-0.18646295953054	0	0	1.40584784323822	0.556097456595187	0.924848186852451	0.862597447720844	-0.300674674707671
0.510236107137923	0.942940525958985	0.73397683887164	-0.37632982790256	0.0934514018313118	-0.114369616388122	-0.359938665389241	-4.15920208693927	-0.469026717841816	0.247289368987115	-0.094978857368947	-0.00740062398827485	0.000280192163771634	0	0	0.510236107137923	0.942940525958985	0.73397683887164	-0.37632982790256	0.0934514018313118	-0.114369616388122	-0.359938665389241	-4.15920208693927	-0.469026717841816	0.247289368987115	-0.094978857368947	-0.00740062398827485	0.000280192163771634	0	0	0.510236107137923	0.942940525958985	0.73397683887164	-0.37632982790256	0.0934514018313118	-0.114369616388122	-0.359938665389241	-4.15920208693927	-0.469026717841816	0.247289368987115	-0.094978857368947	-0.00740062398827485	0.000280192163771634	0	0	0.510236107137923	0.942940525958985	0.73397683887164	-0.37632982790256	0.0934514018313118
0.952025957947945	0.596905046494198	-0.443645205690676	0.0487086078249286	-0.833908356942363	-0.804436222262809	-0.412024463613611	-0.839040851660765	0.347971306847669	0.110818323055187	-0.515516881918716	0.254202460541171	1.05081622583824	0	0	0.952025957947945	0.596905046494198	-0.443645205690676	0.0487086078249286	-0.833908356942363	-0.804436222262809	-0.412024463613611	-0.839040851660765	0.347971306847669	0.110818323055187	-0.515516881918716	0.254202460541171	1.05081622583824	0	0	0.952025957947945	0.596905046494198	-0.443645205690676	0.0487086078249286	-0.833908356942363	-0.804436222262809	-0.412024463613611	-0.839040851660765	0.347971306847669	0.110818323055187	-0.515516881918716	0.254202460541171	1.05081622583824	0	0	0.952025957947945	0.596905046494198	-0.443645205690676	0.0487086078249286	-0.833908356942363
0.45313089159331	-0.502311090812173	-0.00130843931183339	-0.954050091785751	-1.16562591423665	-0.0829280677101332	-0.334818289092014	2.07472569017992	-0.237946874995637	-0.0904588495888587	0.0986829529128215	0.141511897883189	0.473558718603621	0	0	0.45313089159331	-0.502311090812173	-0.00130843931183339	-0.954050091785751	-1.16562591423665	-0.0829280677101332	-0.334818289092014	2.07472569017992	-0.237946874995637	-0.0904588495888587	0.0986829529128215	0.141511897883189	0.473558718603621	0	0	0.45313089159331	-0.502311090812173	-0.00130843931183339	-0.954050091785751	-1.16562591423665	-0.0829280677101332	-0.334818289092014	2.07472569017992	-0.237946874995637	-0.0904588495888587	0.0986829529128215	0.141511897883189	0.473558718603621	0	0	0.45313089159331	-0.502311090812173	-0.00130843931183339	-0.954050091785751	-1.16562591423665
-0.552184212016921	-0.0565262818133987	-1.06474930435214	-1.12006121560195	-0.496913136310462	0.447245448136557	-0.516665021737533	0.741126896487102	0.44530090767746	0.406124297323092	0.669641258248495	0.832304058755856	0.141255515383219	0	0	-0.552184212016921	-0.0565262818133987	-1.06474930435214	-1.12006121560195	-0.496913136310462	0.447245448136557	-0.516665021737533	0.741126896487102	0.44530090767746	0.406124297323092	0.669641258248495	0.832304058755856	0.141255515383219	0	0	-0.552184212016921	-0.0565262818133987	-1.06474930435214	-1.12006121560195	-0.496913136310462	0.447245448136557	-0.516665021737533	0.741126896487102	0.44530090767746	0.406124297323092	0.669641258248495	0.832304058755856	0.141255515383219	0	0	-0.552184212016921	-0.0565262818133987	-1.06474930435214	-1.12006121560195	-0.496913136310462
-0.11673183593266	-1.16445970321509	-1.06409787538468	-0.502271719413521	-1.17167245431533	-1.22383174572189	-0.149638020438366	-0.0719078337277301	0.783186801704909	0.461315121974759	0.934465657822612	0.446070315627859	0.279266500695284	0	0	-0.11673183593266	-1.16445970321509	-1.06409787538468	-0.502271719413521	-1.17167245431533	-1.22383174572189	-0.149638020438366	-0.0719078337277301	0.783186801704909	0.461315121974759	0.934465657822612	0.446070315627859	0.279266500695284	0	0	-0.11673183593266	-1.16445970321509	-1.06409787538468	-0.502271719413521	-1.17167245431533	-1.22383174572189	-0.149638020438366	-0.0719078337277301	0.783186801704909	0.461315121974759	0.934465657822612	0.446070315627859	0.279266500695284	0	0	-0.11673183593266	-1.16445970321509	-1.06409787538468	-0.502271719413521	-1.17167245431533
-1.25177253507159	-0.998911660795603	-0.508470216765195	-1.12352943898125	-0.0120724728916021	-0.11556086646912	-0.0224258281560757	0.245020058895431	-0.205744390133444	-0.101908192569242	-0.0521894566849198	0.322513100825088	-0.265088890418833	0	0	-1.25177253507159	-0.998911660795603	-0.508470216765195	-1.12352943898125	-0.0120724728916021	-0.11556086646912	-0.0224258281560757	0.245020058895431	-0.205744390133444	-0.101908192569242	-0.0521894566849198	0.322513100825088	-0.265088890418833	0	0	-1.25177253507159	-0.998911660795603	-0.508470216765195	-1.12352943898125	-0.0120724728916021	-0.11556086646912	-0.0224258281560757	0.245020058895431	-0.205744390133444	-0.101908192569242	-0.0521894566849198	0.322513100825088	-0.265088890418833	0	0	-1.25177253507159	-0.998911660795603	-0.508470216765195	-1.12352943898125	-0.0120724728916021
-0.925768628557326	-0.515013945243879	-1.06120696334385	0.124901423548131	0.262700392889096	0.755359741000904	1.31873072444392	0.353217457689946	0.268771792318542	0.97279985936185	-0.0105503214650646	0.186961649289479	-1.19088513206888	0	0	-0.925768628557326	-0.515013945243879	-1.06120696334385	0.124901423548131	0.262700392889096	0.755359741000904	1.31873072444392	0.353217457689946	0.268771792318542	0.97279985936185	-0.0105503214650646	0.186961649289479	-1.19088513206888	0	0	-0.925768628557326	-0.515013945243879	-1.06120696334385	0.124901423548131	0.262700392889096	0.755359741000904	1.31873072444392	0.353217457689946	0.268771792318542	0.97279985936185	-0.0105503214650646	0.186961649289479	-1.19088513206888	0	0	-0.925768628557326	-0.515013945243879	-1.06120696334385	0.124901423548131	0.262700392889096
-0.521323956870929	-0.985127598999352	0.257229828528009	0.278398916069704	0.290353387737051	-0.457106391601544	1.28926371513293	-0.238850866873888	0.498806068361641	0.24578372544262	0.45560697021815	-0.273084328991222	0.151745491872199	0	0	-0.521323956870929	-0.985127598999352	0.257229828528009	0.278398916069704	0.290353387737051	-0.457106391601544	1.28926371513293	-0.238850866873888	0.498806068361641	0.24578372544262	0.45560697021815	-0.273084328991222	0.151745491872199	0	0	-0.521323956870929	-0.985127598999352	0.257229828528009	0.278398916069704	0.290353387737051	-0.457106391601544	1.28926371513293	-0.238850866873888	0.498806068361641	0.24578372544262	0.45560697021815	-0.273084328991222	0.151745491872199	0	0	-0.521323956870929	-0.985127598999352	0.257229828528009	0.278398916069704	0.290353387737051
-0.89592619012962	0.383351894137559	0.292084138405603	0.40221513958654	1.40994861364974	1.3786587439787	-1.04895093315621	0.148355066821217	0.145579459411886	-1.1789344215234	-0.160753810645685	-0.208054591122	2.8405809958669	0	0	-0.89592619012962	0.383351894137559	0.292084138405603	0.40221513958654	1.40994861364974	1.3786587439787	-1.04895093315621	0.148355066821217	0.145579459411886	-1.1789344215234	-0.160753810645685	-0.208054591122	2.8405809958669	0	0	-0.89592619012962	0.383351894137559	0.292084138405603	0.40221513958654	1.40994861364974	1.3786587439787	-1.04895093315621	0.148355066821217	0.145579459411886	-1.1789344215234	-0.160753810645685	-0.208054591122	2.8405809958669	0	0	-0.89592619012962	0.383351894137559	0.292084138405603	0.40221513958654	1.40994861364974
0.50183521759581	0.304413537037795	0.514432834067764	1.42672811244252	0.573385105918733	1.29918785762963	-0.603786745725459	0.595020164896037	-0.11925147793817	0.34865767834846	0.0347143811238587	-0.609090102408294	-0.00587811330663845	0	0	0.50183521759581	0.304413537037795	0.514432834067764	1.42672811244252	0.573385105918733	1.29918785762963	-0.603786745725459	0.595020164896037	-0.11925147793817	0.34865767834846	0.0347143811238587	-0.609090102408294	-0.00587811330663845	0	0	0.50183521759581	0.304413537037795	0.514432834067764	1.42672811244252	0.573385105918733	1.29918785762963	-0.603786745725459	0.595020164896037	-0.11925147793817	0.34865767834846	0.0347143811238587	-0.609090102408294	-0.00587811330663845	0	0	0.50183521759581	0.304413537037795	0.514432834067764	1.42672811244252	0.573385105918733
0.316037850561913	0.625508222275555	1.42703126119328	0.519097604452181	0.878686628468194	0.184331613114813	0.843809652008502	-0.384124762211114	-0.325032697046638	0.479191531431814	-0.972556404986227	-0.300919291564646	-3.70811802173822	0	0	0.316037850561913	0.625508222275555	1.42703126119328	0.519097604452181	0.878686628468194	0.184331613114813	0.843809652008502	-0.384124762211114	-0.325032697046638	0.479191531431814	-0.972556404986227	-0.300919291564646	-3.70811802173822	0	0	0.316037850561913	0.625508222275555	1.42703126119328	0.519097604452181	0.878686628468194	0.184331613114813	0.843809652008502	-0.384124762211114	-0.325032697046638	0.479191531431814	-0.972556404986227	-0.300919291564646	-3.70811802173822	0	0	0.316037850561913	0.625508222275555	1.42703126119328	0.519097604452181	0.878686628468194
0.733897791619836	1.4110572538653	0.465660414393638	0.886894591826768	0.596686372894107	0.818248242856029	0.505601678739518	-0.0122726912027878	-0.374611398103925	-1.16682425791615	-1.77500997007918	-0.193256740591472	-1.2983858967338	0	0	0.733897791619836	1.4110572538653	0.465660414393638	0.886894591826768	0.596686372894107	0.818248242856029	0.505601678739518	-0.0122726912027878	-0.374611398103925	-1.16682425791615	-1.77500997007918	-0.193256740591472	-1.2983858967338	0	0	0.733897791619836	1.4110572538653	0.465660414393638	0.886894591826768	0.596686372894107	0.818248242856029	0.505601678739518	-0.0122726912027878	-0.374611398103925	-1.16682425791615	-1.77500997007918	-0.193256740591472	-1.2983858967338	0	0	0.733897791619836	1.4110572538653	0.465660414393638	0.886894591826768	0.596686372894107
1.3792311590098	0.413808835546522	0.886244242379851	0.453590523333426	-0.560731205060274	-0.511684908952821	-0.318502640034599	-0.0585438402979614	-0.957208106952192	-1.12836839244021	-0.000760985320442248	-0.446066196082336	1.11904732005439	0	0	1.3792311590098	0.413808835546522	0.886244242379851	0.453590523333426	-0.560731205060274	-0.511684908952821	-0.318502640034599	-0.0585438402979614	-0.957208106952192	-1.12836839244021	-0.000760985320442248	-0.446066196082336	1.11904732005439	0	0	1.3792311590098	0.413808835546522	0.886244242379851	0.453590523333426	-0.560731205060274	-0.511684908952821	-0.318502640034599	-0.0585438402979614	-0.957208106952192	-1.12836839244021	-0.000760985320442248	-0.446066196082336	1.11904732005439	0	0	1.3792311590098	0.413808835546522	0.886244242379851	0.453590523333426	-0.560731205060274
0.364166963631251	0.876046191851013	0.30518359252618	-0.615046469826207	-0.100737729807397	-1.04594719036551	-0.542565276558933	-0.936380773041594	0.206517481021329	0.44666633866725	0.921832008165608	0.343285710139398	0.836284793064426	0	0	0.364166963631251	0.876046191851013	0.30518359252618	-0.615046469826207	-0.100737729807397	-1.04594719036551	-0.542565276558933	-0.936380773041594	0.206517481021329	0.44666633866725	0.921832008165608	0.343285710139398	0.836284793064426	0	0	0.364166963631251	0.876046191851013	0.30518359252618	-0.615046469826207	-0.100737729807397	-1.04594719036551	-0.542565276558933	-0.936380773041594	0.206517481021329	0.44666633866725	0.921832008165608	0.343285710139398	0.836284793064426	0	0	0.364166963631251	0.876046191851013	0.30518359252618	-0.615046469826207	-0.100737729807397
0.85573628692264	0.153353758686299	-0.659845582570241	-0.153219835574469	-1.14938452294731	-1.1731851752214	-0.181319033779083	-0.245029790342722	1.04027434295738	0.785534833336556	0.794564645183011	0.0468727951489827	0.535401078339528	0	0	0.85573628692264	0.153353758686299	-0.659845582570241	-0.153219835574469	-1.14938452294731	-1.1731851752214	-0.181319033779083	-0.245029790342722	1.04027434295738	0.785534833336556	0.794564645183011	0.0468727951489827	0.535401078339528	0	0	0.85573628692264	0.153353758686299	-0.659845582570241	-0.153219835574469	-1.14938452294731	-1.1731851752214	-0.181319033779083	-0.245029790342722	1.04027434295738	0.785534833336556	0.794564645183011	0.0468727951489827	0.535401078339528	0	0	0.85573628692264	0.153353758686299	-0.659845582570241	-0.153219835574469	-1.14938452294731
3.59473113642345e-05	-0.695221007899541	-0.209997954728176	-1.23698808861827	-1.03803246470627	-1.27715311708932	-1.16333019826438	-0.269050441120612	-0.940253709381645	-0.562332351224041	0.558953558578627	0.097673793248602	0.787303710082685	0	0	3.59473113642345e-05	-0.695221007899541	-0.209997954728176	-1.23698808861827	-1.03803246470627	-1.27715311708932	-1.16333019826438	-0.269050441120612	-0.940253709381645	-0.562332351224041	0.558953558578627	0.097673793248602	0.787303710082685	0	0	3.59473113642345e-05	-0.695221007899541	-0.209997954728176	-1.23698808861827	-1.03803246470627	-1.27715311708932	-1.16333019826438	-0.269050441120612	-0.940253709381645	-0.562332351224041	0.558953558578627	0.097673793248602	0.787303710082685	0	0	3.59473113642345e-05	-0.695221007899541	-0.209997954728176	-1.23698808861827	-1.03803246470627
-0.721420518782754	-0.270701989812042	-1.3113991565335	-0.961381188309736	-0.464594758420633	-0.430309827410066	-1.14580200540854	-0.206215597029398	-1.16102741186075	0.131512896927197	0.25163741885438	0.722569697272506	0.587862675791168	0	0	-0.721420518782754	-0.270701989812042	-1.3113991565335	-0.961381188309736	-0.464594758420633	-0.430309827410066	-1.14580200540854	-0.206215597029398	-1.16102741186075	0.131512896927197	0.25163741885438	0.722569697272506	0.587862675791168	0	0	-0.721420518782754	-0.270701989812042	-1.3113991565335	-0.961381188309736	-0.464594758420633	-0.430309827410066	-1.14580200540854	-0.206215597029398	-1.16102741186075	0.131512896927197	0.25163741885438	0.722569697272506	0.587862675791168	0	0	-0.721420518782754	-0.270701989812042	-1.3113991565335	-0.961381188309736	-0.464594758420633
-0.33482561105927	-1.37149791394091	-0.877365515149095	-0.464207569795243	-0.953058995291416	-0.45318079792285	0.737459880719795	0.507275179819115	0.285773517681283	0.69968208208946	-0.243200198746666	0.12814200045016	-0.426851120354369	0	0	-0.33482561105927	-1.37149791394091	-0.877365515149095	-0.464207569795243	-0.953058995291416	-0.45318079792285	0.737459880719795	0.507275179819115	0.285773517681283	0.69968208208946	-0.243200198746666	0.12814200045016	-0.426851120354369	0	0	-0.33482561105927	-1.37149791394091	-0.877365515149095	-0.464207569795243	-0.953058995291416	-0.45318079792285	0.737459880719795	0.507275179819115	0.285773517681283	0.69968208208946	-0.243200198746666	0.12814200045016	-0.426851120354369	0	0	-0.33482561105927	-1.37149791394091	-0.877365515149095	-0.464207569795243	-0.953058995291416
-1.41635480328502	-0.787399268477456	-0.463751160064956	-0.867811786643819	0.400811284903612	0.953322104430201	1.23177388019188	0.484951021564024	1.40826072362277	-0.139877373574493	-0.675745602072798	0.36535763571654	-0.03903872744862	0	0	-1.41635480328502	-0.787399268477456	-0.463751160064956	-0.867811786643819	0.400811284903612	0.953322104430201	1.23177388019188	0.484951021564024	1.40826072362277	-0.139877373574493	-0.675745602072798	0.36535763571654	-0.03903872744862	0	0	-1.41635480328502	-0.787399268477456	-0.463751160064956	-0.867811786643819	0.400811284903612	0.953322104430201	1.23177388019188	0.484951021564024	1.40826072362277	-0.139877373574493	-0.675745602072798	0.36535763571654	-0.03903872744862	0	0	-1.41635480328502	-0.787399268477456	-0.463751160064956	-0.867811786643819	0.400811284903612
-0.692926377551926	-0.462604096283043	-0.770396991544168	0.524014046606868	0.380022498373331	1.19055434906175	1.37807982363921	0.70361201717765	1.84105822056546	1.15366816557346	0.665491618835847	0.338214649347307	-0.00711237551310026	0	0	-0.692926377551926	-0.462604096283043	-0.770396991544168	0.524014046606868	0.380022498373331	1.19055434906175	1.37807982363921	0.70361201717765	1.84105822056546	1.15366816557346	0.665491618835847	0.338214649347307	-0.00711237551310026	0	0	-0.692926377551926	-0.462604096283043	-0.770396991544168	0.524014046606868	0.380022498373331	1.19055434906175	1.37807982363921	0.70361201717765	1.84105822056546	1.15366816557346	0.665491618835847	0.338214649347307	-0.00711237551310026	0	0	-0.692926377551926	-0.462604096283043	-0.770396991544168	0.524014046606868	0.380022498373331
-0.460095049584968	-0.66176012394364	0.638334330570598	0.387958180805374	0.610391034795831	0.551807813017353	0.416446274578713	0.416392234347872	0.474183510823275	1.05893316976397	0.576313565800574	-0.224925070840009	-0.805215771892341	0	0	-0.460095049584968	-0.66176012394364	0.638334330570598	0.387958180805374	0.610391034795831	0.551807813017353	0.416446274578713	0.416392234347872	0.474183510823275	1.05893316976397	0.576313565800574	-0.224925070840009	-0.805215771892341	0	0	-0.460095049584968	-0.66176012394364	0.638334330570598	0.387958180805374	0.610391034795831	0.551807813017353	0.416446274578713	0.416392234347872	0.474183510823275	1.05893316976397	0.576313565800574	-0.224925070840009	-0.805215771892341	0	0	-0.460095049584968	-0.66176012394364	0.638334330570598	0.387958180805374	0.610391034795831
-0.543033912253415	0.74255732364126	0.394828791338694	0.71360465493316	1.43059726698495	1.61847224821402	-1.04170652950484	0.220029640524986	-0.789135267380028	-1.09190145016902	-0.782617958112456	-0.198356341078848	0.0188519067839505	0	0	-0.543033912253415	0.74255732364126	0.394828791338694	0.71360465493316	1.43059726698495	1.61847224821402	-1.04170652950484	0.220029640524986	-0.789135267380028	-1.09190145016902	-0.782617958112456	-0.198356341078848	0.0188519067839505	0	0	-0.543033912253415	0.74255732364126	0.394828791338694	0.71360465493316	1.43059726698495	1.61847224821402	-1.04170652950484	0.220029640524986	-0.789135267380028	-1.09190145016902	-0.782617958112456	-0.198356341078848	0.0188519067839505	0	0	-0.543033912253415	0.74255732364126	0.394828791338694	0.71360465493316	1.43059726698495
0.835644753616377	0.401279647378964	0.81316951802831	1.40013291155087	0.406901215443247	0.14104048119321	-0.160945350161274	0.00261130856248384	-1.59793657135753	-1.46414488571217	0.190739903001439	-0.584387071741639	-0.17138447139423	0	0	0.835644753616377	0.401279647378964	0.81316951802831	1.40013291155087	0.406901215443247	0.14104048119321	-0.160945350161274	0.00261130856248384	-1.59793657135753	-1.46414488571217	0.190739903001439	-0.584387071741639	-0.17138447139423	0	0	0.835644753616377	0.401279647378964	0.81316951802831	1.40013291155087	0.406901215443247	0.14104048119321	-0.160945350161274	0.00261130856248384	-1.59793657135753	-1.46414488571217	0.190739903001439	-0.584387071741639	-0.17138447139423	0	0	0.835644753616377	0.401279647378964	0.81316951802831	1.40013291155087	0.406901215443247
0.40790907500389	0.907577682965185	1.35404599358347	0.34853405081493	0.808835243164247	-0.382654309785527	0.26141029779704	-0.72736269081673	-1.07918160226678	-0.644304495134633	-0.139157889089969	-0.504244347818661	-0.554549298701816	0	0	0.40790907500389	0.907577682965185	1.35404599358347	0.34853405081493	0.808835243164247	-0.382654309785527	0.26141029779704	-0.72736269081673	-1.07918160226678	-0.644304495134633	-0.139157889089969	-0.504244347818661	-0.554549298701816	0	0	0.40790907500389	0.907577682965185	1.35404599358347	0.34853405081493	0.808835243164247	-0.382654309785527	0.26141029779704	-0.72736269081673	-1.07918160226678	-0.644304495134633	-0.139157889089969	-0.504244347818661	-0.554549298701816	0	0	0.40790907500389	0.907577682965185	1.35404599358347	0.34853405081493	0.808835243164247
0.995339501045541	1.29312384509333	0.292941088421333	0.790100028569031	0.15339757936967	0.127303683255741	-0.177036147887323	-0.323621286322035	0.823278292703035	0.403662653711499	-1.23145822434661	-0.555039610671306	0.164263894162429	0	0	0.995339501045541	1.29312384509333	0.292941088421333	0.790100028569031	0.15339757936967	0.127303683255741	-0.177036147887323	-0.323621286322035	0.823278292703035	0.403662653711499	-1.23145822434661	-0.555039610671306	0.164263894162429	0	0	0.995339501045541	1.29312384509333	0.292941088421333	0.790100028569031	0.15339757936967	0.127303683255741	-0.177036147887323	-0.323621286322035	0.823278292703035	0.403662653711499	-1.23145822434661	-0.555039610671306	0.164263894162429	0	0	0.995339501045541	1.29312384509333	0.292941088421333	0.790100028569031	0.15339757936967
1.21835178150011	0.240630761802928	0.761681093935867	-4.91635551105816e-14	-0.761681093935769	-1.31791320654832	-0.397968852936183	-0.544699083776416	0.301432252355908	0.264530331819189	-0.377547458465794	-0.325241979449409	-0.121772158661484	0	0	1.21835178150011	0.240630761802928	0.761681093935867	-4.91635551105816e-14	-0.761681093935769	-1.31791320654832	-0.397968852936183	-0.544699083776416	0.301432252355908	0.264530331819189	-0.377547458465794	-0.325241979449409	-0.121772158661484	0	0	1.21835178150011	0.240630761802928	0.761681093935867	-4.91635551105816e-14	-0.761681093935769	-1.31791320654832	-0.397968852936183	-0.544699083776416	0.301432252355908	0.264530331819189	-0.377547458465794	-0.325241979449409	-0.121772158661484	0	0	1.21835178150011	0.240630761802928	0.761681093935867	-4.91635551105816e-14	-0.761681093935769
0.191980282762545	0.723247047477745	-0.153397579369823	-0.790100028568961	-0.292941088421352	-0.68437965390293	-0.584342997334858	-0.636670925068025	-0.851835511183956	-0.333435512012251	-0.0062730237540978	0.451042600539318	0.0875187059363722	0	0	0.191980282762545	0.723247047477745	-0.153397579369823	-0.790100028568961	-0.292941088421352	-0.68437965390293	-0.584342997334858	-0.636670925068025	-0.851835511183956	-0.333435512012251	-0.0062730237540978	0.451042600539318	0.0875187059363722	0	0	0.191980282762545	0.723247047477745	-0.153397579369823	-0.790100028568961	-0.292941088421352	-0.68437965390293	-0.584342997334858	-0.636670925068025	-0.851835511183956	-0.333435512012251	-0.0062730237540978	0.451042600539318	0.0875187059363722	0	0	0.191980282762545	0.723247047477745	-0.153397579369823	-0.790100028568961	-0.292941088421352
0.67462263910004	-0.304844094605028	-0.808835243164263	-0.348534050814939	-1.35404599358349	-0.516174869000084	0.0643324508625647	0.268489819408089	-0.250368776594042	-0.223518450114311	0.103761204073202	0.150370889428995	0.415838929086891	0	0	0.67462263910004	-0.304844094605028	-0.808835243164263	-0.348534050814939	-1.35404599358349	-0.516174869000084	0.0643324508625647	0.268489819408089	-0.250368776594042	-0.223518450114311	0.103761204073202	0.150370889428995	0.415838929086891	0	0	0.67462263910004	-0.304844094605028	-0.808835243164263	-0.348534050814939	-1.35404599358349	-0.516174869000084	0.0643324508625647	0.268489819408089	-0.250368776594042	-0.223518450114311	0.103761204073202	0.150370889428995	0.415838929086891	0	0	0.67462263910004	-0.304844094605028	-0.808835243164263	-0.348534050814939	-1.35404599358349
-0.45241816034169	-0.818361194265645	-0.406901215443247	-1.40013291155089	-0.81316951802827	-0.759069901186384	0.219769578550021	-0.0578231390694733	0.903419531889178	-0.0183535476225799	0.89433378526771	0.774433522840215	0.381877327323999	0	0	-0.45241816034169	-0.818361194265645	-0.406901215443247	-1.40013291155089	-0.81316951802827	-0.759069901186384	0.219769578550021	-0.0578231390694733	0.903419531889178	-0.0183535476225799	0.89433378526771	0.774433522840215	0.381877327323999	0	0	-0.45241816034169	-0.818361194265645	-0.406901215443247	-1.40013291155089	-0.81316951802827	-0.759069901186384	0.219769578550021	-0.0578231390694733	0.903419531889178	-0.0183535476225799	0.89433378526771	0.774433522840215	0.381877327323999	0	0	-0.45241816034169	-0.818361194265645	-0.406901215443247	-1.40013291155089	-0.81316951802827
-0.819279919218946	-0.46740835705418	-1.43059726698497	-0.713604654933133	-0.394828791338726	0.0853441922418091	0.00646022841543144	0.267125825403122	0.955434534746807	1.09994061682005	1.65939071591641	0.967753184830237	0.571133656069123	0	0	-0.819279919218946	-0.46740835705418	-1.43059726698497	-0.713604654933133	-0.394828791338726	0.0853441922418091	0.00646022841543144	0.267125825403122	0.955434534746807	1.09994061682005	1.65939071591641	0.967753184830237	0.571133656069123	0	0	-0.819279919218946	-0.46740835705418	-1.43059726698497	-0.713604654933133	-0.394828791338726	0.0853441922418091	0.00646022841543144	0.267125825403122	0.955434534746807	1.09994061682005	1.65939071591641	0.967753184830237	0.571133656069123	0	0	-0.819279919218946	-0.46740835705418	-1.43059726698497	-0.713604654933133	-0.394828791338726
-0.529303851928077	-1.44486402088483	-0.610391034795823	-0.387958180805432	-0.638334330570601	-0.100372355382132	-0.614316541376605	0.656961881894071	-0.935942468925192	0.841113966663889	0.421369966167502	-0.0918209868372899	0.1543115493701	0	0	-0.529303851928077	-1.44486402088483	-0.610391034795823	-0.387958180805432	-0.638334330570601	-0.100372355382132	-0.614316541376605	0.656961881894071	-0.935942468925192	0.841113966663889	0.421369966167502	-0.0918209868372899	0.1543115493701	0	0	-0.529303851928077	-1.44486402088483	-0.610391034795823	-0.387958180805432	-0.638334330570601	-0.100372355382132	-0.614316541376605	0.656961881894071	-0.935942468925192	0.841113966663889	0.421369966167502	-0.0918209868372899	0.1543115493701	0	0	-0.529303851928077	-1.44486402088483	-0.610391034795823	-0.387958180805432	-0.638334330570601
-1.44258134993052	-0.505029151105333	-0.380022498373362	-0.524014046606846	0.770396991544157	0.684732038735344	-0.608876948067985	0.160046023226696	-0.477634562030706	-0.203688749094961	-1.1984492577795	0.291401405759505	0.231843420384377	0	0	-1.44258134993052	-0.505029151105333	-0.380022498373362	-0.524014046606846	0.770396991544157	0.684732038735344	-0.608876948067985	0.160046023226696	-0.477634562030706	-0.203688749094961	-1.1984492577795	0.291401405759505	0.231843420384377	0	0	-1.44258134993052	-0.505029151105333	-0.380022498373362	-0.524014046606846	0.770396991544157	0.684732038735344	-0.608876948067985	0.160046023226696	-0.477634562030706	-0.203688749094961	-1.1984492577795	0.291401405759505	0.231843420384377	0	0	-1.44258134993052	-0.505029151105333	-0.380022498373362	-0.524014046606846	0.770396991544157
-0.398987047611946	-0.370347749772414	-0.400811284903646	0.867811786643793	0.463751160064905	0.589374551809975	1.59552210794906	0.420506247959247	1.46693736475142	0.339600160683554	0.256553768587184	-0.230463638354634	-0.199875680385293	0	0	-0.398987047611946	-0.370347749772414	-0.400811284903646	0.867811786643793	0.463751160064905	0.589374551809975	1.59552210794906	0.420506247959247	1.46693736475142	0.339600160683554	0.256553768587184	-0.230463638354634	-0.199875680385293	0	0	-0.398987047611946	-0.370347749772414	-0.400811284903646	0.867811786643793	0.463751160064905	0.589374551809975	1.59552210794906	0.420506247959247	1.46693736475142	0.339600160683554	0.256553768587184	-0.230463638354634	-0.199875680385293	0	0	-0.398987047611946	-0.370347749772414	-0.400811284903646	0.867811786643793	0.463751160064905
-0.358250504274086	-0.270101694972527	0.953058995291393	0.464207569795223	0.877365515149128	0.578737877431978	1.24682476058625	0.154489833003522	0.509657444087769	-0.474363636833936	0.0641049874456291	-1.06008323934847	-0.75383230563315	0	0	-0.358250504274086	-0.270101694972527	0.953058995291393	0.464207569795223	0.877365515149128	0.578737877431978	1.24682476058625	0.154489833003522	0.509657444087769	-0.474363636833936	0.0641049874456291	-1.06008323934847	-0.75383230563315	0	0	-0.358250504274086	-0.270101694972527	0.953058995291393	0.464207569795223	0.877365515149128	0.578737877431978	1.24682476058625	0.154489833003522	0.509657444087769	-0.474363636833936	0.0641049874456291	-1.06008323934847	-0.75383230563315	0	0	-0.358250504274086	-0.270101694972527	0.953058995291393	0.464207569795223	0.877365515149128
-0.133403056416382	1.02539129658416	0.464594758420592	0.961381188309712	1.31139915653352	1.37396135257486	-0.504304392950194	-0.0171060943716774	-0.278365349449456	-0.93932979766118	-1.77786863216549	-0.327958075628736	-0.254383801539604	0	0	-0.133403056416382	1.02539129658416	0.464594758420592	0.961381188309712	1.31139915653352	1.37396135257486	-0.504304392950194	-0.0171060943716774	-0.278365349449456	-0.93932979766118	-1.77786863216549	-0.327958075628736	-0.254383801539604	0	0	-0.133403056416382	1.02539129658416	0.464594758420592	0.961381188309712	1.31139915653352	1.37396135257486	-0.504304392950194	-0.0171060943716774	-0.278365349449456	-0.93932979766118	-1.77786863216549	-0.327958075628736	-0.254383801539604	0	0	-0.133403056416382	1.02539129658416	0.464594758420592	0.961381188309712	1.31139915653352
1.08426702266972	0.465467535066541	1.03803246470631	1.23698808861824	0.209997954728193	-0.0321699809694518	0.471905612887165	-0.0645649987391664	-0.218641852761701	0.195187303679434	-0.300183960904127	-0.180833596225887	-0.728615729059486	0	0	1.08426702266972	0.465467535066541	1.03803246470631	1.23698808861824	0.209997954728193	-0.0321699809694518	0.471905612887165	-0.0645649987391664	-0.218641852761701	0.195187303679434	-0.300183960904127	-0.180833596225887	-0.728615729059486	0	0	1.08426702266972	0.465467535066541	1.03803246470631	1.23698808861824	0.209997954728193	-0.0321699809694518	0.471905612887165	-0.0645649987391664	-0.218641852761701	0.195187303679434	-0.300183960904127	-0.180833596225887	-0.728615729059486	0	0	1.08426702266972	0.465467535066541	1.03803246470631	1.23698808861824	0.209997954728193
0.467299153525507	1.10596113764896	1.14938452294727	0.153219835574473	0.659845582570282	0.282548608373868	0.234783425963005	-0.444360797619498	-0.470708840244197	0.060105229226075	0.903737791672604	-0.241626338852262	-0.420992220383553	0	0	0.467299153525507	1.10596113764896	1.14938452294727	0.153219835574473	0.659845582570282	0.282548608373868	0.234783425963005	-0.444360797619498	-0.470708840244197	0.060105229226075	0.903737791672604	-0.241626338852262	-0.420992220383553	0	0	0.467299153525507	1.10596113764896	1.14938452294727	0.153219835574473	0.659845582570282	0.282548608373868	0.234783425963005	-0.444360797619498	-0.470708840244197	0.060105229226075	0.903737791672604	-0.241626338852262	-0.420992220383553	0	0	0.467299153525507	1.10596113764896	1.14938452294727	0.153219835574473	0.659845582570282
1.16388972288531	1.04987948244555	0.100737729807406	0.615046469826252	-0.305183592526113	0.0420816239003345	-1.28102590278457	-0.157936824935948	-0.5968688972406	-0.36135531727618	0.151516561802374	0.445741433331736	0.351484214220018	0	0	1.16388972288531	1.04987948244555	0.100737729807406	0.615046469826252	-0.305183592526113	0.0420816239003345	-1.28102590278457	-0.157936824935948	-0.5968688972406	-0.36135531727618	0.151516561802374	0.445741433331736	0.351484214220018	0	0	1.16388972288531	1.04987948244555	0.100737729807406	0.615046469826252	-0.305183592526113	0.0420816239003345	-1.28102590278457	-0.157936824935948	-0.5968688972406	-0.36135531727618	0.151516561802374	0.445741433331736	0.351484214220018	0	0	1.16388972288531	1.04987948244555	0.100737729807406	0.615046469826252	-0.305183592526113
0.939913511204179	0.0527839561617608	0.560731205060308	-0.45359052333344	-0.886244242379846	-1.61617876450302	-1.26470497948227	-0.57040832541773	-1.04258101433812	-0.432896504985694	-0.414882247798871	1.21318543324071	0.036134412684571	0	0	0.939913511204179	0.0527839561617608	0.560731205060308	-0.45359052333344	-0.886244242379846	-1.61617876450302	-1.26470497948227	-0.57040832541773	-1.04258101433812	-0.432896504985694	-0.414882247798871	1.21318543324071	0.036134412684571	0	0	0.939913511204179	0.0527839561617608	0.560731205060308	-0.45359052333344	-0.886244242379846	-1.61617876450302	-1.26470497948227	-0.57040832541773	-1.04258101433812	-0.432896504985694	-0.414882247798871	1.21318543324071	0.036134412684571	0	0	0.939913511204179	0.0527839561617608	0.560731205060308	-0.45359052333344	-0.886244242379846
0.0094545683315797	0.496971719735775	-0.596686372894194	-0.886894591826733	-0.465660414393624	-0.626697039596725	-0.245292678242454	-0.42562280703289	-0.403994055770134	-0.0493529555132195	-0.10863253682238	-0.743236203306877	0.641702448080137	0	0	0.0094545683315797	0.496971719735775	-0.596686372894194	-0.886894591826733	-0.465660414393624	-0.626697039596725	-0.245292678242454	-0.42562280703289	-0.403994055770134	-0.0493529555132195	-0.10863253682238	-0.743236203306877	0.641702448080137	0	0	0.0094545683315797	0.496971719735775	-0.596686372894194	-0.886894591826733	-0.465660414393624	-0.626697039596725	-0.245292678242454	-0.42562280703289	-0.403994055770134	-0.0493529555132195	-0.10863253682238	-0.743236203306877	0.641702448080137	0	0	0.0094545683315797	0.496971719735775	-0.596686372894194	-0.886894591826733	-0.465660414393624
0.424010425465605	-0.732658439298876	-0.878686628468103	-0.519097604452201	-1.42703126119328	-1.08061024768187	0.221958295378932	0.113978534245829	0.613394758814676	0.0275301203645071	0.387019787984797	-2.83154243997752	0.67685806374252	0	0	0.424010425465605	-0.732658439298876	-0.878686628468103	-0.519097604452201	-1.42703126119328	-1.08061024768187	0.221958295378932	0.113978534245829	0.613394758814676	0.0275301203645071	0.387019787984797	-2.83154243997752	0.67685806374252	0	0	0.424010425465605	-0.732658439298876	-0.878686628468103	-0.519097604452201	-1.42703126119328	-1.08061024768187	0.221958295378932	0.113978534245829	0.613394758814676	0.0275301203645071	0.387019787984797	-2.83154243997752	0.67685806374252	0	0	0.424010425465605	-0.732658439298876	-0.878686628468103	-0.519097604452201	-1.42703126119328
-0.859796985936897	-0.862416397148502	-0.573385105918791	-1.42672811244252	-0.514432834067632	-1.09738018541407	0.048900597387546	-0.299531339248645	1.17493733781388	-0.122944335078466	-0.297126520857714	0.971719003625216	0.265655101526339	0	0	-0.859796985936897	-0.862416397148502	-0.573385105918791	-1.42672811244252	-0.514432834067632	-1.09738018541407	0.048900597387546	-0.299531339248645	1.17493733781388	-0.122944335078466	-0.297126520857714	0.971719003625216	0.265655101526339	0	0	-0.859796985936897	-0.862416397148502	-0.573385105918791	-1.42672811244252	-0.514432834067632	-1.09738018541407	0.048900597387546	-0.299531339248645	1.17493733781388	-0.122944335078466	-0.297126520857714	0.971719003625216	0.265655101526339	0	0	-0.859796985936897	-0.862416397148502	-0.573385105918791	-1.42672811244252	-0.514432834067632
-0.838966468207658	-0.627688245219709	-1.40994861364975	-0.402215139586421	-0.292084138405724	0.40474060846199	1.03444405542428	0.467567582833673	0.774844529572266	1.25545565946963	0.481857205116301	3.67339464872684	0.343714334696231	0	0	-0.838966468207658	-0.627688245219709	-1.40994861364975	-0.402215139586421	-0.292084138405724	0.40474060846199	1.03444405542428	0.467567582833673	0.774844529572266	1.25545565946963	0.481857205116301	3.67339464872684	0.343714334696231	0	0	-0.838966468207658	-0.627688245219709	-1.40994861364975	-0.402215139586421	-0.292084138405724	0.40474060846199	1.03444405542428	0.467567582833673	0.774844529572266	1.25545565946963	0.481857205116301	3.67339464872684	0.343714334696231	0	0	-0.838966468207658	-0.627688245219709	-1.40994861364975	-0.402215139586421	-0.292084138405724
-0.681087344090481	-1.37672483053616	-0.290353387737042	-0.27839891606977	-0.257229828527908	0.409775732767555	0.423354988697996	0.668755307904626	-0.724559370039232	1.05669523556685	1.77502915798249	0.630374736482148	-0.183027319973848	0	0	-0.681087344090481	-1.37672483053616	-0.290353387737042	-0.27839891606977	-0.257229828527908	0.409775732767555	0.423354988697996	0.668755307904626	-0.724559370039232	1.05669523556685	1.77502915798249	0.630374736482148	-0.183027319973848	0	0	-0.681087344090481	-1.37672483053616	-0.290353387737042	-0.27839891606977	-0.257229828527908	0.409775732767555	0.423354988697996	0.668755307904626	-0.724559370039232	1.05669523556685	1.77502915798249	0.630374736482148	-0.183027319973848	0	0	-0.681087344090481	-1.37672483053616	-0.290353387737042	-0.27839891606977	-0.257229828527908
-1.32732170412977	-0.180276950081002	-0.262700392889133	-0.124901423548099	1.06120696334386	1.20251146047403	-1.0899441047155	0.2566618512982	0.338669613503186	-0.344098672312188	0.326818111538112	-1.18678584406581	-0.207337006772026	0	0	-1.32732170412977	-0.180276950081002	-0.262700392889133	-0.124901423548099	1.06120696334386	1.20251146047403	-1.0899441047155	0.2566618512982	0.338669613503186	-0.344098672312188	0.326818111538112	-1.18678584406581	-0.207337006772026	0	0	-1.32732170412977	-0.180276950081002	-0.262700392889133	-0.124901423548099	1.06120696334386	1.20251146047403	-1.0899441047155	0.2566618512982	0.338669613503186	-0.344098672312188	0.326818111538112	-1.18678584406581	-0.207337006772026	0	0	-1.32732170412977	-0.180276950081002	-0.262700392889133	-0.124901423548099	1.06120696334386
-0.0733245012658397	-0.244343998929885	0.012072472891638	1.12352943898123	0.508470216765124	1.2288300844318	0.691341667502051	0.733757419316788	1.06741642963895	-0.157292021400855	-1.31831639026174	-0.736550275528191	-0.456999580905818	0	0	-0.0733245012658397	-0.244343998929885	0.012072472891638	1.12352943898123	0.508470216765124	1.2288300844318	0.691341667502051	0.733757419316788	1.06741642963895	-0.157292021400855	-1.31831639026174	-0.736550275528191	-0.456999580905818	0	0	-0.0733245012658397	-0.244343998929885	0.012072472891638	1.12352943898123	0.508470216765124	1.2288300844318	0.691341667502051	0.733757419316788	1.06741642963895	-0.157292021400855	-1.31831639026174	-0.736550275528191	-0.456999580905818	0	0	-0.0733245012658397	-0.244343998929885	0.012072472891638	1.12352943898123	0.508470216765124
-0.222717668177187	0.152024892964885	1.1716724543153	0.502271719413492	1.06409787538477	1.02226320767707	1.23335835142468	0.1487257841849	-0.963230018199038	-0.139191240040628	-1.56637799697324	-0.549212280952763	-0.52265733364855	0	0	-0.222717668177187	0.152024892964885	1.1716724543153	0.502271719413492	1.06409787538477	1.02226320767707	1.23335835142468	0.1487257841849	-0.963230018199038	-0.139191240040628	-1.56637799697324	-0.549212280952763	-0.52265733364855	0	0	-0.222717668177187	0.152024892964885	1.1716724543153	0.502271719413492	1.06409787538477	1.02226320767707	1.23335835142468	0.1487257841849	-0.963230018199038	-0.139191240040628	-1.56637799697324	-0.549212280952763	-0.52265733364855	0	0	-0.222717668177187	0.152024892964885	1.1716724543153	0.502271719413492	1.06409787538477
0.293207233909668	1.20542784567476	0.49691313631044	1.12006121560199	1.06474930435215	0.648017322353355	-0.35123120542222	-0.239937852835068	-0.533232714000974	0.0313838993687317	0.162918820807293	-0.835929669687552	-0.0820636794446575	0	0	0.293207233909668	1.20542784567476	0.49691313631044	1.12006121560199	1.06474930435215	0.648017322353355	-0.35123120542222	-0.239937852835068	-0.533232714000974	0.0313838993687317	0.162918820807293	-0.835929669687552	-0.0820636794446575	0	0	0.293207233909668	1.20542784567476	0.49691313631044	1.12006121560199	1.06474930435215	0.648017322353355	-0.35123120542222	-0.239937852835068	-0.533232714000974	0.0313838993687317	0.162918820807293	-0.835929669687552	-0.0820636794446575	0	0	0.293207233909668	1.20542784567476	0.49691313631044	1.12006121560199	1.06474930435215
1.22480033613675	0.492792537699469	1.16562591423659	0.954050091785712	0.00130843931183761	-0.786853635570601	-0.381673365277533	-0.327222241299885	0.627762061858032	-0.721956069167962	1.25607161218405	-0.406631445942416	-0.488589194346836	0	0	1.22480033613675	0.492792537699469	1.16562591423659	0.954050091785712	0.00130843931183761	-0.786853635570601	-0.381673365277533	-0.327222241299885	0.627762061858032	-0.721956069167962	1.25607161218405	-0.406631445942416	-0.488589194346836	0	0	1.22480033613675	0.492792537699469	1.16562591423659	0.954050091785712	0.00130843931183761	-0.786853635570601	-0.381673365277533	-0.327222241299885	0.627762061858032	-0.721956069167962	1.25607161218405	-0.406631445942416	-0.488589194346836	0	0	1.22480033613675	0.492792537699469	1.16562591423659	0.954050091785712	0.00130843931183761
0.490201499205517	1.19972976014641	0.833908356942341	-0.0487086078248876	0.443645205690695	-0.226574880399479	-0.18066094295075	-0.714278329144203	-0.467233459423018	-1.91273999000194	-0.861280198775698	0.488934278207864	0.0667993310441182	0	0	0.490201499205517	1.19972976014641	0.833908356942341	-0.0487086078248876	0.443645205690695	-0.226574880399479	-0.18066094295075	-0.714278329144203	-0.467233459423018	-1.91273999000194	-0.861280198775698	0.488934278207864	0.0667993310441182	0	0	0.490201499205517	1.19972976014641	0.833908356942341	-0.0487086078248876	0.443645205690695	-0.226574880399479	-0.18066094295075	-0.714278329144203	-0.467233459423018	-1.91273999000194	-0.861280198775698	0.488934278207864	0.0667993310441182	0	0	0.490201499205517	1.19972976014641	0.833908356942341	-0.0487086078248876	0.443645205690695
[truncated: 4,950 more columns]
