# Supplementary material for: Communication behavior recognition using CNN-based signal analysis
Source: PeerJ Comput Sci. 2024 May 2;10:e2036. doi: 10.7717/peerj-cs.2036 (PMC11157550; doi:10.7717/peerj-cs.2036)
Supplement: Supplemental Information 2 [file peerj-cs-10-2036-s002.zip › lunxun.csv]

1.46795367774327	0.566610698056374	0.603687508969214	0.698281579668457	-0.580920417346029	-1.22329473145285	-0.759084103921445	1.46795367774327	0.566610698056374	0.603687508969214	0.698281579668457	-0.580920417346029	-1.22329473145285	-1.23889901032786	-0.499776999859479	0.65639701716138	-1.29562399780752	0.325427474882191	-0.120123343417954	-0.102015102557733	0.295014464930149	1.46795367774327	0.566610698056374	0.603687508969214	0.698281579668457	-0.580920417346029	-1.22329473145285	-0.531469756334034	1.46795367774327	0.566610698056374	0.603687508969214	0.698281579668457	-0.580920417346029	-1.22329473145285	-1.23889901032786	-0.499776999859479	-0.760476749814053	0.564921664810758	-0.456539809041241	-0.245920282218825	0.164481336898323	1.6862251384353	0.386273245891889	-7.90478793533111e-14	0.489317892581552	0.265197108168243	1.46795367774327	0.566610698056374	0.603687508969214	0.698281579668457
0.481202981161771	0.604806064420111	0.571939486295881	-0.675480933701639	-0.261166447540295	-0.9652526448758	0.270693946578444	0.481202981161771	0.604806064420111	0.571939486295881	-0.675480933701639	-0.261166447540295	-0.9652526448758	-1.35654804222052	-0.714278329144226	-0.656108557104203	-0.489518523766482	0.744289288233019	-0.786463079194133	0.196549316206671	-0.12225257999076	0.481202981161771	0.604806064420111	0.571939486295881	-0.675480933701639	-0.261166447540295	-0.9652526448758	-1.12733520771063	0.481202981161771	0.604806064420111	0.571939486295881	-0.675480933701639	-0.261166447540295	-0.9652526448758	-1.35654804222052	-0.714278329144226	-0.134199003442611	0.0144460970728387	-0.764031329929327	0.674252273069996	0.730785693887418	0.429465928845101	-0.00610206408366537	-0.251450433405674	3.72245561862398	0.36254747488885	0.481202981161771	0.604806064420111	0.571939486295881	-0.675480933701639
0.601061805555575	0.437176273100204	-0.759281169761933	-0.279065832623728	-0.861747683790667	-0.722858965912644	-0.0619854521753577	0.601061805555575	0.437176273100204	-0.759281169761933	-0.279065832623728	-0.861747683790667	-0.722858965912644	-0.0608936845316242	-0.327222241299903	-1.45901168237327	0.972423879936291	-0.489134632642841	-0.583989501443445	0.754010519280418	0.639604581379342	0.601061805555575	0.437176273100204	-0.759281169761933	-0.279065832623728	-0.861747683790667	-0.722858965912644	-0.364875624114722	0.601061805555575	0.437176273100204	-0.759281169761933	-0.279065832623728	-0.861747683790667	-0.722858965912644	-0.0608936845316242	-0.327222241299903	-0.57868230761179	-0.696509806552797	0.181219988982842	1.23390448466594	0.471214479128585	-0.214888817770286	1.30330501878349	0.324055194021996	0.958090210815692	-0.140713935054233	0.601061805555575	0.437176273100204	-0.759281169761933	-0.279065832623728
0.295602731451149	-0.831671510812651	-0.298789535317163	-0.963476521007632	-1.30612307314519	-1.57986471088868	-1.15692775748513	0.295602731451149	-0.831671510812651	-0.298789535317163	-0.963476521007632	-1.30612307314519	-1.57986471088868	1.0357963765037	-0.239937852835198	-0.205381950551207	0.652900061766251	0.0895689827843361	1.1029155542521	-0.139025778771512	0.362263898610692	0.295602731451149	-0.831671510812651	-0.298789535317163	-0.963476521007632	-1.30612307314519	-1.57986471088868	-1.04865419559536	0.295602731451149	-0.831671510812651	-0.298789535317163	-0.963476521007632	-1.30612307314519	-1.57986471088868	1.0357963765037	-0.239937852835198	0.240280568950137	-0.104605217915893	0.895066910525521	0.279544708394602	1.03747482344574	-0.378794580993002	0.204171573790652	0.638523322930649	-1.16477477003517	-0.219896307231745	0.295602731451149	-0.831671510812651	-0.298789535317163	-0.963476521007632
-0.892196231907434	-0.320679911937365	-1.05719789655161	-1.24461211218553	-0.343550114924449	0.206091491876578	-0.847893656441728	-0.892196231907434	-0.320679911937365	-1.05719789655161	-1.24461211218553	-0.343550114924449	0.206091491876578	-0.0478418165925458	0.148725784184975	1.47247098338704	0.423618376761152	0.494888348978265	2.54532504184275	0.342602680793154	0.160125052501798	-0.892196231907434	-0.320679911937365	-1.05719789655161	-1.24461211218553	-0.343550114924449	0.206091491876578	-0.210841284319533	-0.892196231907434	-0.320679911937365	-1.05719789655161	-1.24461211218553	-0.343550114924449	0.206091491876578	-0.0478418165925458	0.148725784184975	0.594275799529094	1.19456238665786	0.593269092007933	0.22150862308401	-0.0194952618898321	-0.472655749379499	-0.919914526493267	0.687461311023869	-0.784563077185428	-0.410453285053182	-0.892196231907434	-0.320679911937365	-1.05719789655161	-1.24461211218553
-0.344977153163482	-1.14143138519869	-1.17034710287677	-0.308220004332358	-0.884606146263306	0.176064896556575	-0.174219333895011	-0.344977153163482	-1.14143138519869	-1.17034710287677	-0.308220004332358	-0.884606146263306	0.176064896556575	-0.176911007127652	0.733757419316872	0.401164326652338	-0.316198463172602	0.4971727291872	0.303494322346242	0.433693487927532	0.508891654882059	-0.344977153163482	-1.14143138519869	-1.17034710287677	-0.308220004332358	-0.884606146263306	0.176064896556575	0.942271720914348	-0.344977153163482	-1.14143138519869	-1.17034710287677	-0.308220004332358	-0.884606146263306	0.176064896556575	-0.176911007127652	0.733757419316872	0.318018430830778	0.666446123488321	1.21443574669394	0.278569961345708	-0.5354565651477	0.9173380767734	-0.492562114408898	-0.813278142256891	-0.539781476832176	-0.565746430205384	-0.344977153163482	-1.14143138519869	-1.17034710287677	-0.308220004332358
-1.2147949740849	-1.08456388425642	-0.275853012773406	-0.839629791662602	0.151402905964617	0.0863341343414846	1.32441082605284	-1.2147949740849	-1.08456388425642	-0.275853012773406	-0.839629791662602	0.151402905964617	0.0863341343414846	0.21250592171102	0.256661851298179	-0.466446053638057	-0.14273158110938	0.836714022922397	-1.40746079065437	-0.188855697230332	-0.102900708671091	-1.2147949740849	-1.08456388425642	-0.275853012773406	-0.839629791662602	0.151402905964617	0.0863341343414846	0.375759495696409	-1.2147949740849	-1.08456388425642	-0.275853012773406	-0.839629791662602	0.151402905964617	0.0863341343414846	0.21250592171102	0.256661851298179	0.934136443968411	0.353617173048103	0.361767717908645	0.142026381938613	1.24729332887398	0.901736956454466	-0.665868886210334	-1.46192835465824	-0.814109152184663	-0.0816506681793051	-1.2147949740849	-1.08456388425642	-0.275853012773406	-0.839629791662602
-0.988634448818206	-0.246442739161945	-0.783108763371504	0.300251180238491	0.666356399920462	1.40110115817758	1.24541063465865	-0.988634448818206	-0.246442739161945	-0.783108763371504	0.300251180238491	0.666356399920462	1.40110115817758	0.465807126313791	0.668755307904707	1.2600414121318	1.09949409657516	-0.271830477875488	-0.0576624073756947	0.17278212098745	-0.191605047259967	-0.988634448818206	-0.246442739161945	-0.783108763371504	0.300251180238491	0.666356399920462	1.40110115817758	0.840598414456573	-0.988634448818206	-0.246442739161945	-0.783108763371504	0.300251180238491	0.666356399920462	1.40110115817758	0.465807126313791	0.668755307904707	0.66725095492877	0.572266344539688	-0.786056347327272	-0.239112369535983	-0.101343568379118	-0.554583715956673	0.0623523717146809	0.0715635247657565	-0.501749498395377	-0.465311159289731	-0.988634448818206	-0.246442739161945	-0.783108763371504	0.300251180238491
-0.219862819332126	-0.715211369874155	0.444393157879149	0.67544152040942	0.398232597401924	0.486263680945489	-0.0875751278332804	-0.219862819332126	-0.715211369874155	0.444393157879149	0.67544152040942	0.398232597401924	0.486263680945489	0.514928412143051	0.467567582833468	0.610927488139851	0.353593662372061	-0.237767200035405	-0.215623359792803	-0.200529951261857	-0.433014595139989	-0.219862819332126	-0.715211369874155	0.444393157879149	0.67544152040942	0.398232597401924	0.486263680945489	0.847597740782708	-0.219862819332126	-0.715211369874155	0.444393157879149	0.67544152040942	0.398232597401924	0.486263680945489	0.514928412143051	0.467567582833468	-0.0926992200548006	-0.666783535804435	-0.477380836299686	-1.2222515348928	-2.32206792477595	-1.33592897136844	0.342810302007997	-0.133851826209019	0.466791056251933	-0.0196436147178846	-0.219862819332126	-0.715211369874155	0.444393157879149	0.67544152040942
-0.636295395457938	0.582046256766024	0.677900611773066	0.475295802142608	1.45490604438716	0.662893732321538	0.342313028712083	-0.636295395457938	0.582046256766024	0.677900611773066	0.475295802142608	1.45490604438716	0.662893732321538	-0.167286502054801	-0.299531339248679	-0.518408013197932	-0.160423243583027	0.306225497846779	-0.669253642303104	-0.393223272320601	-0.60020159217412	-0.636295395457938	0.582046256766024	0.677900611773066	0.475295802142608	1.45490604438716	0.662893732321538	-0.0726807028121672	-0.636295395457938	0.582046256766024	0.677900611773066	0.475295802142608	1.45490604438716	0.662893732321538	-0.167286502054801	-0.299531339248679	-1.03708824868554	-0.597888878260424	-0.675452475411595	-0.16444420293724	-1.09743580808365	-0.665076272452067	-0.254924540216917	-0.329264216070218	-0.0354565479174991	0.343458522834041	-0.636295395457938	0.582046256766024	0.677900611773066	0.475295802142608
0.711536304542199	0.674468081829605	0.553215148765002	1.46537914116733	0.580734417019997	0.598757185913162	0.405053126060525	0.711536304542199	0.674468081829605	0.553215148765002	1.46537914116733	0.580734417019997	0.598757185913162	-0.176144790104008	0.113978534245943	0.0461654303262239	-0.294739283334236	-0.621644359291238	-0.456032766190743	-0.431180677296335	-0.467459764386032	0.711536304542199	0.674468081829605	0.553215148765002	1.46537914116733	0.580734417019997	0.598757185913162	-0.638594943182932	0.711536304542199	0.674468081829605	0.553215148765002	1.46537914116733	0.580734417019997	0.598757185913162	-0.176144790104008	0.113978534245943	-0.78111824126138	-0.21426318139841	-0.143054599323301	0.487603451389837	0.989734541067517	0.0548534165327304	-0.281885587094526	0.463437325384248	0.097970014733871	-0.141356952534841	0.711536304542199	0.674468081829605	0.553215148765002	1.46537914116733
0.665936288844931	0.63090310949197	1.45898924736462	0.488235287358782	0.530564249540943	-0.100598931871437	-0.206750146922359	0.665936288844931	0.63090310949197	1.45898924736462	0.488235287358782	0.530564249540943	-0.100598931871437	0.0471824674049518	-0.425622807033016	-0.831150050415386	-1.27714279666963	-1.17735539789655	-0.446786835195935	-0.526925136359911	-0.557859601219995	0.665936288844931	0.63090310949197	1.45898924736462	0.488235287358782	0.530564249540943	-0.100598931871437	-0.648020527128725	0.665936288844931	0.63090310949197	1.45898924736462	0.488235287358782	0.530564249540943	-0.100598931871437	0.0471824674049518	-0.425622807033016	0.621078548878665	-0.450151110966825	0.106496685173577	-0.358796654700566	0.894125205369493	-0.661853737464429	-0.244044324762946	0.297707112147115	0.789617172452027	0.581614560571983	0.665936288844931	0.63090310949197	1.45898924736462	0.488235287358782
0.707196750004824	1.43577453455852	0.395894103942553	0.525187771123952	0.427602195653452	0.0545231128898626	-1.08800720320014	0.707196750004824	1.43577453455852	0.395894103942553	0.525187771123952	0.427602195653452	0.0545231128898626	0.765662399458649	-0.570408325417675	-1.29602140499205	-1.32971054837441	-1.02810586544838	0.392010643540758	-0.112626742094764	0.271699690492306	0.707196750004824	1.43577453455852	0.395894103942553	0.525187771123952	0.427602195653452	0.0545231128898626	0.0425295422630854	0.707196750004824	1.43577453455852	0.395894103942553	0.525187771123952	0.427602195653452	0.0545231128898626	0.765662399458649	-0.570408325417675	0.167974598588556	0.122009673869341	-0.377627998986293	0.0164450038116064	-0.429956154636695	0.591127201364294	0.347982542271053	0.222269592510371	-0.087000623357427	0.432657608170983	0.707196750004824	1.43577453455852	0.395894103942553	0.525187771123952
1.39600901729753	0.304927116064847	0.515262468172742	0.289139477895942	-0.876255464168112	-0.818639224894248	-1.31392799978758	1.39600901729753	0.304927116064847	0.515262468172742	0.289139477895942	-0.876255464168112	-0.818639224894248	0.295187711913909	-0.157936824936092	-0.309478949891505	0.00843483009272356	0.270954219819729	0.699946928095192	-0.248246116139738	0.289336053537818	1.39600901729753	0.304927116064847	0.515262468172742	0.289139477895942	-0.876255464168112	-0.818639224894248	-0.0666254537816137	1.39600901729753	0.304927116064847	0.515262468172742	0.289139477895942	-0.876255464168112	-0.818639224894248	0.295187711913909	-0.157936824936092	-0.321637580186743	-0.111703247315854	0.0729564999374109	-0.21433908173765	0.230484441303978	1.65433136582138	0.276529928538656	0.409682373176237	0.257963617013853	0.120284590260054	1.39600901729753	0.304927116064847	0.515262468172742	0.289139477895942
0.216455328861503	0.50010782565442	0.145253810188742	-0.940774012649723	-0.367209961660969	-0.447961942084351	0.458318008664885	0.216455328861503	0.50010782565442	0.145253810188742	-0.940774012649723	-0.367209961660969	-0.447961942084351	-1.85669466485426	-0.444360797619499	0.67683620183404	1.67921797469494	1.09901545781687	0.0646740398134319	0.377284672382874	0.392366609260447	0.216455328861503	0.50010782565442	0.145253810188742	-0.940774012649723	-0.367209961660969	-0.447961942084351	0.250313384129138	0.216455328861503	0.50010782565442	0.145253810188742	-0.940774012649723	-0.367209961660969	-0.447961942084351	-1.85669466485426	-0.444360797619499	-0.345258972458882	-0.222397743769012	0.0779565002516116	-0.659677296142272	0.268097845744459	-0.289540822863104	0.242204361055038	0.728218535200257	0.499816050516911	0.523193420622171	0.216455328861503	0.50010782565442	0.145253810188742	-0.940774012649723
0.479107515542121	-0.00228552886070563	-0.992652907879311	-0.383541455844999	-1.10956573607824	-0.79867351659984	0.876834320160291	0.479107515542121	-0.00228552886070563	-0.992652907879311	-0.383541455844999	-1.10956573607824	-0.79867351659984	-0.824693362302419	-0.064564998739111	0.515819494639819	0.642610533805708	0.725698424012068	-0.826743891166429	0.687156990920229	1.16447834506306	0.479107515542121	-0.00228552886070563	-0.992652907879311	-0.383541455844999	-1.10956573607824	-0.79867351659984	0.333909203553451	0.479107515542121	-0.00228552886070563	-0.992652907879311	-0.383541455844999	-1.10956573607824	-0.79867351659984	-0.824693362302419	-0.064564998739111	-0.56628881092832	-0.0858978263965491	-0.0990983416373886	0.119543891074469	-0.832156386631411	-0.161519979628248	0.951119122915871	-0.0685004731897699	-0.1834893142193	-0.050814404615424	0.479107515542121	-0.00228552886070563	-0.992652907879311	-0.383541455844999
-0.15163273372976	-1.0317385709325	-0.401929804179956	-1.181578499265	-1.10921135689691	-1.23439122007714	-0.0772917340735685	-0.15163273372976	-1.0317385709325	-0.401929804179956	-1.181578499265	-1.10921135689691	-1.23439122007714	0.487815467017021	-0.017106094371938	-0.249639031045842	-0.903933489536355	0.494956236392275	0.15476221638447	0.254522950404062	0.194464561924581	-0.15163273372976	-1.0317385709325	-0.401929804179956	-1.181578499265	-1.10921135689691	-1.23439122007714	-1.08469338715722	-0.15163273372976	-1.0317385709325	-0.401929804179956	-1.181578499265	-1.10921135689691	-1.23439122007714	0.487815467017021	-0.017106094371938	-0.0989829830521615	-0.0406573857225488	-0.0752129312596623	1.48869861303974	0.638551061513702	0.914739312008549	0.449943244468543	-0.556417967312164	0.151889196778477	-0.201065750152353	-0.15163273372976	-1.0317385709325	-0.401929804179956	-1.181578499265
-1.05807397296105	-0.4225105717869	-1.24213303275886	-1.01158629119107	-0.195859517027025	0.195789775085159	-0.593649801289149	-1.05807397296105	-0.4225105717869	-1.24213303275886	-1.01158629119107	-0.195859517027025	0.195789775085159	-0.643181334663725	0.154489833003625	0.333840797361904	0.12694418454504	-0.575347322420529	2.05819224907147	0.812333527966358	0.0630124138977897	-1.05807397296105	-0.4225105717869	-1.24213303275886	-1.01158629119107	-0.195859517027025	0.195789775085159	-0.873174997968274	-1.05807397296105	-0.4225105717869	-1.24213303275886	-1.01158629119107	-0.195859517027025	0.195789775085159	-0.643181334663725	0.154489833003625	-0.15660234719384	0.657824706385776	0.739438146575726	1.75475649866861	1.32877934776701	0.170709153084895	0.072458455199035	0.836103301945349	-0.144814781640443	-0.389238829730404	-1.05807397296105	-0.4225105717869	-1.24213303275886	-1.01158629119107
-0.44530125272492	-1.29008844105492	-0.904668483597981	-0.162264080958539	-0.667342270579192	-0.469905896473351	-0.632853325105209	-0.44530125272492	-1.29008844105492	-0.904668483597981	-0.162264080958539	-0.667342270579192	-0.469905896473351	0.0636459943635129	0.420506247959131	0.145955232791152	0.0618492151326742	-0.260184659152835	0.31785369502482	0.211466191051787	0.186202444991917	-0.44530125272492	-1.29008844105492	-0.904668483597981	-0.162264080958539	-0.667342270579192	-0.469905896473351	-0.19356145056773	-0.44530125272492	-1.29008844105492	-0.904668483597981	-0.162264080958539	-0.667342270579192	-0.469905896473351	0.0636459943635129	0.420506247959131	0.910339307369919	0.344442547408431	1.46882736902089	-0.75465990349941	0.309439504819949	-0.409729873298632	-0.831103636749559	-0.406294680100727	-0.406033314612188	-0.6182168942118	-0.44530125272492	-1.29008844105492	-0.904668483597981	-0.162264080958539
-1.32445837156529	-0.790036284643756	-0.131985323022112	-0.593419998503987	0.589433893914767	0.337167707283491	0.331995105749185	-1.32445837156529	-0.790036284643756	-0.131985323022112	-0.593419998503987	0.589433893914767	0.337167707283491	1.41006978509399	0.160046023226596	-0.0254655479070769	0.0992785756214367	0.896419453204138	-1.08213978019438	-0.32291620360801	-0.964639152310343	-1.32445837156529	-0.790036284643756	-0.131985323022112	-0.593419998503987	0.589433893914767	0.337167707283491	0.656838683325511	-1.32445837156529	-0.790036284643756	-0.131985323022112	-0.593419998503987	0.589433893914767	0.337167707283491	1.41006978509399	0.160046023226596	1.67504195252004	0.49474263963775	-0.244620088395972	-1.55516611591566	-0.317123272183993	-0.569271888718061	-1.45442391951396	-2.06442441419534	-0.404810186548792	-0.454519771303752	-1.32445837156529	-0.790036284643756	-0.131985323022112	-0.593419998503987
-0.669341410973619	-0.104779887962124	-0.509383679179363	0.721594411506387	0.744119309745317	1.58826762878867	0.589414118458328	-0.669341410973619	-0.104779887962124	-0.509383679179363	0.721594411506387	0.744119309745317	1.58826762878867	1.11391794836232	0.656961881894123	0.927716009996851	1.14652753930795	0.0668975113032517	-0.077419617706233	-0.0623059544833588	-0.638911844638931	-0.669341410973619	-0.104779887962124	-0.509383679179363	0.721594411506387	0.744119309745317	1.58826762878867	2.11263440282668	-0.669341410973619	-0.104779887962124	-0.509383679179363	0.721594411506387	0.744119309745317	1.58826762878867	1.11391794836232	0.656961881894123	-0.216474103526055	0.923532345830346	-0.690741682187013	0.353465611101394	-1.06615474990127	-0.590487372009213	0.335447993082014	-0.373835588115177	-0.553071385731783	-0.586936835104949	-0.669341410973619	-0.104779887962124	-0.509383679179363	0.721594411506387
-0.0803025545517698	-0.415862274526007	0.84429116463486	0.732631243412149	0.610963659030748	0.501584561514051	1.15234370923924	-0.0803025545517698	-0.415862274526007	0.84429116463486	0.732631243412149	0.610963659030748	0.501584561514051	0.0706333511890019	0.267125825403078	-0.0790732909656864	0.332171163297788	-0.119919388165722	-0.561869953200625	-0.760246573588255	-0.119854509819245	-0.0803025545517698	-0.415862274526007	0.84429116463486	0.732631243412149	0.610963659030748	0.501584561514051	0.676506343865929	-0.0803025545517698	-0.415862274526007	0.84429116463486	0.732631243412149	0.610963659030748	0.501584561514051	0.0706333511890019	0.267125825403078	-0.422083062425324	-0.28723650771406	-0.023615570663852	0.663025394895722	-0.594517749668205	-0.887170010969671	0.215412694144254	0.766136204979582	-0.129353562180785	0.196883690854389	-0.0803025545517698	-0.415862274526007	0.84429116463486	0.732631243412149
-0.313663896953399	0.956065930640223	0.715896038822687	0.680311278180689	1.43223683680957	1.28920489929648	1.38932289063188	-0.313663896953399	0.956065930640223	0.715896038822687	0.680311278180689	1.43223683680957	1.28920489929648	-0.173478580366819	-0.0578231390693829	-0.582289593101693	-0.40581809748342	-0.172781891064087	-0.582004655922273	-0.560349231951575	-0.29057048616583	-0.313663896953399	0.956065930640223	0.715896038822687	0.680311278180689	1.43223683680957	1.28920489929648	-1.05363602381395	-0.313663896953399	0.956065930640223	0.715896038822687	0.680311278180689	1.43223683680957	1.28920489929648	-0.173478580366819	-0.0578231390693829	0.595615378066349	-1.05760637211558	-0.87053644475667	-0.378899429325669	-0.18117339004394	-0.0234275171251768	-1.20121463814167	0.52703588028804	-0.244056807995278	0.333804873715041	-0.313663896953399	0.956065930640223	0.715896038822687	0.680311278180689
1.05562875522833	0.69480181826311	0.74764215583656	1.39453391592863	0.298494753149605	0.795973166438442	-1.04255072599468	1.05562875522833	0.69480181826311	0.74764215583656	1.39453391592863	0.298494753149605	0.795973166438442	-0.149507000270973	0.268489819408079	0.240917963627685	-0.669296238126662	-0.868112693887614	0.14644388890799	-0.286605150207664	0.106012414328976	1.05562875522833	0.69480181826311	0.74764215583656	1.39453391592863	0.298494753149605	0.795973166438442	-0.408032891281181	1.05562875522833	0.69480181826311	0.74764215583656	1.39453391592863	0.298494753149605	0.795973166438442	-0.149507000270973	0.268489819408079	-0.303920047662364	-0.996411299657517	-0.0852575245102983	-1.54175800794928	-0.412347021506336	1.00979804439882	-0.245628600147704	-0.138151804409198	0.288705235970723	0.314374088622578	1.05562875522833	0.69480181826311	0.74764215583656	1.39453391592863
0.670247960361368	0.811784020347425	1.34066502656185	0.202463234334741	0.422309614766363	-0.482264443514275	-1.57797395789363	0.670247960361368	0.811784020347425	1.34066502656185	0.202463234334741	0.422309614766363	-0.482264443514275	-1.15790292488672	-0.636670925068195	0.112442980369955	-0.955555094213586	-0.84571472777195	0.0424761129366871	-0.280073694015827	1.0865271453453	0.670247960361368	0.811784020347425	1.34066502656185	0.202463234334741	0.422309614766363	-0.482264443514275	0.393230117473723	0.670247960361368	0.811784020347425	1.34066502656185	0.202463234334741	0.422309614766363	-0.482264443514275	-1.15790292488672	-0.636670925068195	-1.78912019049625	0.125243191972097	0.505226991759001	-0.516493490941159	-0.00538151008679889	-0.0947006902360026	1.31997303745145	-0.0982427258704754	0.726445582904191	1.16156262799763	0.670247960361368	0.811784020347425	1.34066502656185	0.202463234334741
0.871539805540798	1.27128517650447	0.109858711604928	0.402493337813246	-0.0044463037624328	-0.465368970278989	0.0327780835397048	0.871539805540798	1.27128517650447	0.109858711604928	0.402493337813246	-0.0044463037624328	-0.465368970278989	-0.0327780835397819	-0.544699083776312	-0.179857491523438	-0.676820772588758	-0.440798563914055	-0.24465894629052	0.244658946290506	0.362732306107882	0.871539805540798	1.27128517650447	0.109858711604928	0.402493337813246	-0.0044463037624328	-0.465368970278989	0.0327780835398875	0.871539805540798	1.27128517650447	0.109858711604928	0.402493337813246	-0.0044463037624328	-0.465368970278989	-0.0327780835397819	-0.544699083776312	-1.14674693978451	0.531924532386096	-0.851556924599594	1.22329473145262	0.223759834057801	0.140055601349464	1.33457996194502	0.961266538665975	0.247324796655214	0.301432252355971	0.871539805540798	1.27128517650447	0.109858711604928	0.402493337813246
1.18726744719204	0.0216839917783885	0.377306871940049	-0.151247797986999	-1.0826533988804	-1.33869828403063	0.374702891622912	1.18726744719204	0.0216839917783885	0.377306871940049	-0.151247797986999	-1.0826533988804	-1.33869828403063	0.988229647865007	-0.323621286322093	-1.09788106699397	-0.0916168112567315	0.838787215397298	-0.316422186804592	0.19497578843797	-2.61803854080751	1.18726744719204	0.0216839917783885	0.377306871940049	-0.151247797986999	-1.0826533988804	-1.33869828403063	-0.950635109668487	1.18726744719204	0.0216839917783885	0.377306871940049	-0.151247797986999	-1.0826533988804	-1.33869828403063	0.988229647865007	-0.323621286322093	1.29020767329963	-0.924643399909116	-0.991530469498574	-0.10135825489959	0.744960141941131	0.48204248582962	-0.217420578853867	0.816597159336174	0.776596376841474	0.00424480696860946	1.18726744719204	0.0216839917783885	0.377306871940049	-0.151247797986999
-0.0611930873277591	0.346267767448216	-0.298417238355168	-1.11134562311158	-0.44563263788237	-1.11969838702407	0.00564031971575479	-0.0611930873277591	0.346267767448216	-0.298417238355168	-1.11134562311158	-0.44563263788237	-1.11969838702407	-1.06198549856823	-0.72736269081673	-1.3239069369236	0.609716892943186	0.838325261194762	0.342761174140709	0.544048354343775	-0.920962552288656	-0.0611930873277591	0.346267767448216	-0.298417238355168	-1.11134562311158	-0.44563263788237	-1.11969838702407	-0.52422259643287	-0.0611930873277591	0.346267767448216	-0.298417238355168	-1.11134562311158	-0.44563263788237	-1.11969838702407	-1.06198549856823	-0.72736269081673	0.782480030130446	-0.178399995004829	0.576202171279516	-0.474164039986999	0.482567319428219	-0.743210333314215	-0.0814520011000088	0.0485879408754203	0.317298417100801	0.256063444110662	-0.0611930873277591	0.346267767448216	-0.298417238355168	-1.11134562311158
0.308994823379476	-0.44406698091069	-1.12683341498167	-0.459399151659107	-1.25221751995069	-1.06729113978076	-0.707244416764192	0.308994823379476	-0.44406698091069	-1.12683341498167	-0.459399151659107	-1.25221751995069	-1.06729113978076	-0.958831064818955	0.00261130856253892	-0.251101515277016	-0.0575748612227363	-0.23901370978409	0.301049827664173	0.417050493746842	3.48358223148265	0.308994823379476	-0.44406698091069	-1.12683341498167	-0.459399151659107	-1.25221751995069	-1.06729113978076	-0.541601125311364	0.308994823379476	-0.44406698091069	-1.12683341498167	-0.459399151659107	-1.25221751995069	-1.06729113978076	-0.958831064818955	0.00261130856253892	-0.734528165686616	0.76342461058152	1.56284072226466	0.968659746223806	-0.0316050667331422	0.194974844997626	0.587127063627975	-0.909726568438948	-0.343435505643812	-0.894062326244023	0.308994823379476	-0.44406698091069	-1.12683341498167	-0.459399151659107
-0.586306102350127	-1.12946692945916	-0.475131345890471	-1.28683889706178	-0.806348750883676	-0.362763357714224	-0.549344237768727	-0.586306102350127	-1.12946692945916	-0.475131345890471	-1.28683889706178	-0.806348750883676	-0.362763357714224	0.488249347871888	0.22002964052487	1.10136791749381	0.399200379309511	0.0651789842916141	0.726468545094598	0.118144005658159	1.98891112291722	-0.586306102350127	-1.12946692945916	-0.475131345890471	-1.28683889706178	-0.806348750883676	-0.362763357714224	-0.670519444214683	-0.586306102350127	-1.12946692945916	-0.475131345890471	-1.28683889706178	-0.806348750883676	-0.362763357714224	0.488249347871888	0.22002964052487	-0.03880460800301	-0.105672835013926	0.122272996602394	1.0478688846756	0.3163464135312	1.24669548410618	-0.928346080183535	-0.624396038317489	-0.042433624749261	-0.722746867144914	-0.586306102350127	-1.12946692945916	-0.475131345890471	-1.28683889706178
-1.11977471397519	-0.492738068767497	-1.30767574154425	-0.682670260365012	-0.0368788289139446	0.823223697479929	-0.0660978479253083	-1.11977471397519	-0.492738068767497	-1.30767574154425	-0.682670260365012	-0.0368788289139446	0.823223697479929	0.302801250426913	0.416392234347947	2.35004776774658	1.81356787695303	0.19132787830418	1.4984822666554	0.496214765930277	-0.945319012790974	-1.11977471397519	-0.492738068767497	-1.30767574154425	-0.682670260365012	-0.0368788289139446	0.823223697479929	1.57699951367036	-1.11977471397519	-0.492738068767497	-1.30767574154425	-0.682670260365012	-0.0368788289139446	0.823223697479929	0.302801250426913	0.416392234347947	-0.0908683227464774	0.382555391879249	-0.281150020397933	0.345392894548627	-0.218621370687915	0.559052015072434	-0.754163617585634	0.787268244331189	-0.705893689241308	-0.119842877861033	-1.11977471397519	-0.492738068767497	-1.30767574154425	-0.682670260365012
-0.512007821395475	-1.3140503312506	-0.554061380021112	-0.00759366863071764	-0.380677540578077	0.165827157494085	0.430228315244431	-0.512007821395475	-1.3140503312506	-0.554061380021112	-0.00759366863071764	-0.380677540578077	0.165827157494085	0.202129990747337	0.703612017177699	0.789182735297673	-0.0783097874938691	0.540345642985682	-0.400017356876939	-0.224698637994355	-0.946396292357225	-0.512007821395475	-1.3140503312506	-0.554061380021112	-0.00759366863071764	-0.380677540578077	0.165827157494085	1.35169303649661	-0.512007821395475	-1.3140503312506	-0.554061380021112	-0.00759366863071764	-0.380677540578077	0.165827157494085	0.202129990747337	0.703612017177699	0.671683779831433	1.20183115237924	0.797900455243364	-0.299698496951178	0.483211297454547	-0.375993087172545	0.511966249498112	-0.289877517250195	-0.619582681773524	-0.287034755944675	-0.512007821395475	-1.3140503312506	-0.554061380021112	-0.00759366863071764
-1.30547976850163	-0.422276654411075	0.0184499073399897	-0.284492448767213	0.968202551245241	1.45809212436726	1.27647758453293	-1.30547976850163	-0.422276654411075	0.0184499073399897	-0.284492448767213	0.968202551245241	1.45809212436726	0.461740962736758	0.484951021564129	-1.17694050967183	-1.00382973200854	0.632671727974926	-1.15696733738974	-0.175315019902418	-0.542321050302936	-1.30547976850163	-0.422276654411075	0.0184499073399897	-0.284492448767213	0.968202551245241	1.45809212436726	-0.744113432233195	-1.30547976850163	-0.422276654411075	0.0184499073399897	-0.284492448767213	0.968202551245241	1.45809212436726	0.461740962736758	0.484951021564129	1.62214857275401	0.765111791104165	-0.128040731026888	-0.305694704385783	0.865560615338218	-0.820875130113364	0.42196870497591	-0.774598526279091	-0.27331162026957	0.0359250496662748	-1.30547976850163	-0.422276654411075	0.0184499073399897	-0.284492448767213
-0.289074037467409	0.0416969980083128	-0.180708457811916	1.07060472096174	0.752362320975017	1.18645331279186	0.427535803537272	-0.289074037467409	0.0416969980083128	-0.180708457811916	1.07060472096174	0.752362320975017	1.18645331279186	0.658076889407762	0.507275179819114	-0.634605341648399	0.341790155391903	-0.145496381190152	-0.175509340414722	0.0378050089878722	-0.725175168901344	-0.289074037467409	0.0416969980083128	-0.180708457811916	1.07060472096174	0.752362320975017	1.18645331279186	-0.217035372072578	-0.289074037467409	0.0416969980083128	-0.180708457811916	1.07060472096174	0.752362320975017	1.18645331279186	0.658076889407762	0.507275179819114	-0.0888935574912179	-0.740814626989196	-0.0282759655121548	-0.867222972935441	-1.58808045202708	-0.589858996062853	-0.156251265383404	0.149426598542798	-0.3160724181632	1.01206756208109	-0.289074037467409	0.0416969980083128	-0.180708457811916	1.07060472096174
0.0626649542406313	-0.070357382622771	1.15976642280378	0.722430145942514	0.772328498358941	-0.459674242167779	0.130856713738397	0.0626649542406313	-0.070357382622771	1.15976642280378	0.722430145942514	0.772328498358941	-0.459674242167779	-0.336781981274182	-0.206215597029503	-0.0568752221972887	-0.0677497869206731	-0.433733989022085	-0.432134892936515	-0.713007026059613	-0.726872995250376	0.0626649542406313	-0.070357382622771	1.15976642280378	0.722430145942514	0.772328498358941	-0.459674242167779	0.557285437864491	0.0626649542406313	-0.070357382622771	1.15976642280378	0.722430145942514	0.772328498358941	-0.459674242167779	-0.336781981274182	-0.206215597029503	-1.12827216349314	-1.05384421641998	0.239312982122122	-0.820085807441719	-2.01452861118687	-1.15418037842533	-1.07445354196712	-0.66066686506012	0.217913500831472	0.57969428550141	0.0626649542406313	-0.070357382622771	1.15976642280378	0.722430145942514
0.0453795568269857	1.23470255975759	0.689105470270246	0.826708876538709	1.26903758877108	0.847535772121099	0.410356271885908	0.0453795568269857	1.23470255975759	0.689105470270246	0.826708876538709	1.26903758877108	0.847535772121099	-0.433386702856644	-0.269050441120626	0.193737018588526	-0.703112493298602	-1.22712204605285	-0.20389088092803	-0.230100704784528	0.298465434052929	0.0453795568269857	1.23470255975759	0.689105470270246	0.826708876538709	1.26903758877108	0.847535772121099	0.281583755050223	0.0453795568269857	1.23470255975759	0.689105470270246	0.826708876538709	1.26903758877108	0.847535772121099	-0.433386702856644	-0.269050441120626	-0.398411132135538	0.0269199399013388	-1.57024456496221	0.608771158671794	0.000153643647300195	-0.603675849695747	-0.590979820540716	-0.398539122602283	0.198526042687684	-2.43244082495962	0.0453795568269857	1.23470255975759	0.689105470270246	0.826708876538709
1.29463833313606	0.65332766122887	0.876300911431821	1.18684487272292	-0.00504398158456892	-0.33147517038931	-0.796189883839974	1.29463833313606	0.65332766122887	0.876300911431821	1.18684487272292	-0.00504398158456892	-0.33147517038931	1.1823028328607	-0.245029790342778	-0.253394693279054	-0.362130329202518	-0.642662450857316	-0.188686679492053	-0.259067362724483	0.197188409959338	1.29463833313606	0.65332766122887	0.876300911431821	1.18684487272292	-0.00504398158456892	-0.33147517038931	-0.397693135140337	1.29463833313606	0.65332766122887	0.876300911431821	1.18684487272292	-0.00504398158456892	-0.33147517038931	1.1823028328607	-0.245029790342778	0.341688823927289	-0.737727503168762	-1.42010310961662	-0.210902874902517	1.2472127004563	0.945788330061201	-0.0376094959679402	0.918351328397957	0.502253820731409	-1.34388248645485	1.29463833313606	0.65332766122887	0.876300911431821	1.18684487272292
0.616000197980103	0.91997358589109	1.09082542477134	-0.0951687447027406	0.272742469734687	-1.12096333354906	-0.590367102456308	0.616000197980103	0.91997358589109	1.09082542477134	-0.0951687447027406	0.272742469734687	-1.12096333354906	0.482516395392679	-0.936380773041547	-0.226179076431297	0.234315049209404	0.531126009289779	-0.496450984466542	-0.443689449725161	-0.138034570227414	0.616000197980103	0.91997358589109	1.09082542477134	-0.0951687447027406	0.272742469734687	-1.12096333354906	-0.141977190896618	0.616000197980103	0.91997358589109	1.09082542477134	-0.0951687447027406	0.272742469734687	-1.12096333354906	0.482516395392679	-0.936380773041547	-0.262632020282956	-0.652703006212725	0.322355655006687	-0.400011205946108	0.626730406544658	0.667588578514424	0.0677502923172639	0.997517755622991	0.472385473020412	3.27475957844808	0.616000197980103	0.91997358589109	1.09082542477134	-0.0951687447027406
0.956625309002891	0.982184011225097	-0.179047492375051	0.239325969280977	-0.439213446410132	0.525980474521197	-0.176690245834977	0.956625309002891	0.982184011225097	-0.179047492375051	0.239325969280977	-0.439213446410132	0.525980474521197	-1.12544248190666	-0.0585438402977426	0.382985377816593	-0.250640164269428	-0.49052144033978	-0.0730267079409378	0.181980493828001	0.774516660023317	0.956625309002891	0.982184011225097	-0.179047492375051	0.239325969280977	-0.439213446410132	0.525980474521197	0.314851311701693	0.956625309002891	0.982184011225097	-0.179047492375051	0.239325969280977	-0.439213446410132	0.525980474521197	-1.12544248190666	-0.0585438402977426	-0.872173978017295	0.77581126247274	1.22526794619238	0.92717333393817	-0.415736076751196	0.704845644253093	1.685855312674	0.104995642564319	0.0944851729017843	2.32364103528681	0.956625309002891	0.982184011225097	-0.179047492375051	0.239325969280977
0.862302874470463	-0.25599148233481	0.200275874451307	-0.57973513731265	-1.18168308998476	-0.21055530990395	-0.579063999211988	0.862302874470463	-0.25599148233481	0.200275874451307	-0.57973513731265	-1.18168308998476	-0.21055530990395	-1.64240030354057	-0.0122726912029673	-1.0412144159631	-0.649873930389494	-0.201216646911199	0.709636312833996	0.183657234365875	0.154611938436511	0.862302874470463	-0.25599148233481	0.200275874451307	-0.57973513731265	-1.18168308998476	-0.21055530990395	-0.785467708426625	0.862302874470463	-0.25599148233481	0.200275874451307	-0.57973513731265	-1.18168308998476	-0.21055530990395	-1.64240030354057	-0.0122726912029673	0.000106942112412911	0.535629235250182	0.644784727288587	-0.341851284857889	0.358073144914054	0.577950262646787	1.65401607566854	-0.189260953062263	0.499340509695717	-0.812989333870946	0.862302874470463	-0.25599148233481	0.200275874451307	-0.57973513731265
-0.325471479703135	0.155370477377443	-0.715494956651092	-1.17241674650172	-0.49017556944719	-0.777040935576053	-0.120592648263417	-0.325471479703135	0.155370477377443	-0.715494956651092	-1.17241674650172	-0.49017556944719	-0.777040935576053	-0.898351734098404	-0.384124762211173	-0.992459758311923	0.669833491950557	1.02219861610921	1.46531678205633	0.51670946508967	0.00790647846537151	-0.325471479703135	0.155370477377443	-0.715494956651092	-1.17241674650172	-0.49017556944719	-0.777040935576053	-0.705152693116157	-0.325471479703135	0.155370477377443	-0.715494956651092	-1.17241674650172	-0.49017556944719	-0.777040935576053	-0.898351734098404	-0.384124762211173	-0.226694274180164	0.133004900532035	-0.266966571211207	-0.84045730113267	0.363925982134905	-0.131596361776517	-0.276845142653521	0.976814635138736	-0.149292424218411	-1.00171702023424	-0.325471479703135	0.155370477377443	-0.715494956651092	-1.17241674650172
0.104515505854323	-0.84468185567652	-1.15072822952566	-0.500288189476866	-1.2741946057269	-0.0469781813916006	0.126618045518575	0.104515505854323	-0.84468185567652	-1.15072822952566	-0.500288189476866	-1.2741946057269	-0.0469781813916006	1.00430248954168	0.595020164896021	0.907346449431796	0.361091778579126	0.788924483436299	0.182165491347128	0.553639102783583	0.620502181740769	0.104515505854323	-0.84468185567652	-1.15072822952566	-0.500288189476866	-1.2741946057269	-0.0469781813916006	-0.219089892542836	0.104515505854323	-0.84468185567652	-1.15072822952566	-0.500288189476866	-1.2741946057269	-0.0469781813916006	1.00430248954168	0.595020164896021	0.159568417539157	-0.652689595998521	-0.0157760110635646	0.92313062623062	-0.165433297112974	0.0389109064224358	-1.40379516220994	0.318508655523552	-0.237939521948056	-0.553807221600203	0.104515505854323	-0.84468185567652	-1.15072822952566	-0.500288189476866
-0.965555455770625	-1.11742650946064	-0.511946957737765	-1.26739470831775	-0.428096331226732	-0.290979244816065	0.355375308115542	-0.965555455770625	-1.11742650946064	-0.511946957737765	-1.26739470831775	-0.428096331226732	-0.290979244816065	0.680114456242367	0.148355066821156	0.903367227856946	-0.291729316277671	0.370307878373364	-0.87742329417071	0.507227537301015	-0.0848714715232206	-0.965555455770625	-1.11742650946064	-0.511946957737765	-1.26739470831775	-0.428096331226732	-0.290979244816065	-0.351594601199663	-0.965555455770625	-1.11742650946064	-0.511946957737765	-1.26739470831775	-0.428096331226732	-0.290979244816065	0.680114456242367	0.148355066821156	1.19419025769907	-0.656149364664239	-0.339296233430615	1.58112724377256	0.323083264278972	-0.417595972923497	-0.817767112924373	-1.15935617879681	0.0873678708885847	-0.692831610718406	-0.965555455770625	-1.11742650946064	-0.511946957737765	-1.26739470831775
-1.07346215110853	-0.524841655231706	-1.24586427734621	-0.29090208929933	0.120137162203604	-3.41610115296431	0.0979615937949956	-1.07346215110853	-0.524841655231706	-1.24586427734621	-0.29090208929933	0.120137162203604	-3.41610115296431	-0.159429732793605	-0.238850866873734	0.295187892739688	0.492519130739681	0.333300951127383	-0.103691018129738	0.463477642399845	0.0412734909351394	-1.07346215110853	-0.524841655231706	-1.24586427734621	-0.29090208929933	0.120137162203604	-3.41610115296431	0.623559499944272	-1.07346215110853	-0.524841655231706	-1.24586427734621	-0.29090208929933	0.120137162203604	-3.41610115296431	-0.159429732793605	-0.238850866873734	-0.221659810468502	0.952794786343656	0.126454611430828	0.225559804528595	-0.0120112381963326	-0.32890375495809	0.850584042751982	-0.995796793018052	-0.683926355796444	-0.777868127358112	-1.07346215110853	-0.524841655231706	-1.24586427734621	-0.29090208929933
-0.538553405662541	-1.20946530780457	-0.15358801074098	0.143204329958074	-0.0510324795394811	-2.23327212539475	-0.137788470311301	-0.538553405662541	-1.20946530780457	-0.15358801074098	0.143204329958074	-0.0510324795394811	-2.23327212539475	0.467861213457825	0.353217457689921	0.280470134672284	0.354985361880795	0.0752239320722786	0.167041265698378	-0.388314024258719	0.0230901733878726	-0.538553405662541	-1.20946530780457	-0.15358801074098	0.143204329958074	-0.0510324795394811	-2.23327212539475	0.819097671478579	-0.538553405662541	-1.20946530780457	-0.15358801074098	0.143204329958074	-0.0510324795394811	-2.23327212539475	0.467861213457825	0.353217457689921	-0.148466789122932	1.26056386057715	1.17080589521105	-0.842392867556572	0.313751119883358	0.0671940684440077	0.29495847130105	-0.895045817775806	-0.293730282023209	0.213864159217754	-0.538553405662541	-1.20946530780457	-0.15358801074098	0.143204329958074
-1.15827462998514	-0.0179019462174332	0.163493063601664	0.0583166239553015	1.25080535912922	6.63380375252882	0.399754297146557	-1.15827462998514	-0.0179019462174332	0.163493063601664	0.0583166239553015	1.25080535912922	6.63380375252882	0.508169091067086	0.245020058895291	0.62937317253855	0.77060671681564	-1.53109231865757	0.656119744668569	-0.205767297899466	-0.420200245038751	-1.15827462998514	-0.0179019462174332	0.163493063601664	0.0583166239553015	1.25080535912922	6.63380375252882	0.719059364099664	-1.15827462998514	-0.0179019462174332	0.163493063601664	0.0583166239553015	1.25080535912922	6.63380375252882	0.508169091067086	0.245020058895291	1.1332143470518	0.795988845491057	0.29838168030272	-0.0373535172906247	0.339987045778062	-0.145166634926539	-0.943391447091074	0.261565321031329	-0.207260803424439	0.273301475449158	-1.15827462998514	-0.0179019462174332	0.163493063601664	0.0583166239553015
0.114474557763722	0.181591807476111	0.171901643477282	1.31340744837206	0.692843186367393	5.94907076375222	0.418899859815892	0.114474557763722	0.181591807476111	0.171901643477282	1.31340744837206	0.692843186367393	5.94907076375222	0.482330554186245	-0.0719078337277242	-0.266844054247353	0.780764075364926	-0.885362421100458	-0.0479555103914689	-0.576075865050267	-0.350468856521559	0.114474557763722	0.181591807476111	0.171901643477282	1.31340744837206	0.692843186367393	5.94907076375222	0.471893702774709	0.114474557763722	0.181591807476111	0.171901643477282	1.31340744837206	0.692843186367393	5.94907076375222	0.482330554186245	-0.0719078337277242	0.221204038631344	-0.194901758340239	-0.0781116455758884	-0.561062345787765	-0.987745376481226	0.133566418227581	-0.897862950063494	0.70191813563413	-0.482083092875814	-0.187041310370977	0.114474557763722	0.181591807476111	0.171901643477282	1.31340744837206
0.198123600993262	0.288389704789317	1.3603520358033	0.648247296995843	0.865258955394016	-2.79596231475538	0.870704431750456	0.198123600993262	0.288389704789317	1.3603520358033	0.648247296995843	0.865258955394016	-2.79596231475538	-0.120380485926997	0.741126896487214	-1.07200246470799	-0.807035516708956	1.84796517054742	-1.28029771854573	-1.10593144916917	-0.581819868224697	0.198123600993262	0.288389704789317	1.3603520358033	0.648247296995843	0.865258955394016	-2.79596231475538	-0.453995427317889	0.198123600993262	0.288389704789317	1.3603520358033	0.648247296995843	0.865258955394016	-2.79596231475538	-0.120380485926997	0.741126896487214	-0.615587299831606	-1.2347477802296	-0.619015897608585	-0.976904751956963	-1.20240945094868	-0.614965208348325	-0.567085503207059	-0.424871547156833	0.146878891031791	0.729431544512559	0.198123600993262	0.288389704789317	1.3603520358033	0.648247296995843
0.406344744474665	1.39122636488594	0.602370244867376	0.89863264530067	0.981136351836513	-3.11880208386231	0.0135964546521231	0.406344744474665	1.39122636488594	0.602370244867376	0.89863264530067	0.981136351836513	-3.11880208386231	-0.411976624425761	2.07472569018004	0.605779385187063	-1.76257778811021	0.286443915971602	-0.369885538409206	-0.0180055116553061	-0.225474037233261	0.406344744474665	1.39122636488594	0.602370244867376	0.89863264530067	0.981136351836513	-3.11880208386231	-0.0506460055015919	0.406344744474665	1.39122636488594	0.602370244867376	0.89863264530067	0.981136351836513	-3.11880208386231	-0.411976624425761	2.07472569018004	-0.175804411204776	-1.06263344418723	-1.45391659387718	0.513346344199389	-0.755768835779071	-0.859537525004798	1.06200664072493	0.458242973130417	0.185319073941326	0.252946907723589	0.406344744474665	1.39122636488594	0.602370244867376	0.89863264530067
1.40584784323822	0.556097456595187	0.924848186852451	0.862597447720844	-0.300674674707671	-0.146719473610279	-1.26960814993753	1.40584784323822	0.556097456595187	0.924848186852451	0.862597447720844	-0.300674674707671	-0.146719473610279	0.14616027498677	-0.839040851661037	0.320070077400896	-1.35768644846302	-1.63174933309786	-0.156291176852968	-0.18646295953054	-0.19173776328033	1.40584784323822	0.556097456595187	0.924848186852451	0.862597447720844	-0.300674674707671	-0.146719473610279	-0.109181207833645	1.40584784323822	0.556097456595187	0.924848186852451	0.862597447720844	-0.300674674707671	-0.146719473610279	0.14616027498677	-0.839040851661037	0.20951560422012	-0.352500219522473	-0.507855207412463	-0.283617995590301	0.48945955308183	0.192019203545367	1.00707891690984	1.03523455028092	0.476080602711006	-0.061498275040152	1.40584784323822	0.556097456595187	0.924848186852451	0.862597447720844
0.510236107137923	0.942940525958985	0.73397683887164	-0.37632982790256	0.0934514018313118	-0.114369616388122	0.371481613669865	0.510236107137923	0.942940525958985	0.73397683887164	-0.37632982790256	0.0934514018313118	-0.114369616388122	-0.359938665389241	-4.15920208693927	-1.39786377233837	0.718158148428508	-0.355013958284911	-0.34524562686124	0.000280192163771634	0.0327780835398382	0.510236107137923	0.942940525958985	0.73397683887164	-0.37632982790256	0.0934514018313118	-0.114369616388122	-0.569652159192625	0.510236107137923	0.942940525958985	0.73397683887164	-0.37632982790256	0.0934514018313118	-0.114369616388122	-0.359938665389241	-4.15920208693927	-1.36627191398152	0.653507757414326	0.124800948121434	-0.986505616357555	0.969852924148297	0.484247755028992	-0.557210317646963	-0.0803117599388818	0.578136881136891	0.628550975889443	0.510236107137923	0.942940525958985	0.73397683887164	-0.37632982790256
0.952025957947945	0.596905046494198	-0.443645205690676	0.0487086078249286	-0.833908356942363	-0.804436222262809	0.197595119730159	0.952025957947945	0.596905046494198	-0.443645205690676	0.0487086078249286	-0.833908356942363	-0.804436222262809	-0.412024463613611	-0.839040851660765	-0.83923655120668	1.06860728275613	-0.00279261060502471	0.296607854437952	1.05081622583824	0.766389402108813	0.952025957947945	0.596905046494198	-0.443645205690676	0.0487086078249286	-0.833908356942363	-0.804436222262809	-0.271485860679707	0.952025957947945	0.596905046494198	-0.443645205690676	0.0487086078249286	-0.833908356942363	-0.804436222262809	-0.412024463613611	-0.839040851660765	-1.90014920631159	-0.514694044864221	0.291729642470474	0.379267201841093	-0.0845989173838191	0.65829457813051	0.355180487419889	-0.560903676563658	0.485471145590413	-0.026678945229754	0.952025957947945	0.596905046494198	-0.443645205690676	0.0487086078249286
0.45313089159331	-0.502311090812173	-0.00130843931183339	-0.954050091785751	-1.16562591423665	-0.0829280677101332	-1.6774139890128	0.45313089159331	-0.502311090812173	-0.00130843931183339	-0.954050091785751	-1.16562591423665	-0.0829280677101332	-0.334818289092014	2.07472569017992	0.041933761563406	-0.662933945169589	-0.283138212357485	0.605615199971654	0.473558718603621	0.308450998426592	0.45313089159331	-0.502311090812173	-0.00130843931183339	-0.954050091785751	-1.16562591423665	-0.0829280677101332	-0.411189905346147	0.45313089159331	-0.502311090812173	-0.00130843931183339	-0.954050091785751	-1.16562591423665	-0.0829280677101332	-0.334818289092014	2.07472569017992	0.86827686718865	-1.35675022573143	0.275178797862732	1.00653235017613	0.456516081851265	0.5462477286886	1.03573860377159	0.291766477697457	0.516622746761782	-0.00445522303728205	0.45313089159331	-0.502311090812173	-0.00130843931183339	-0.954050091785751
-0.552184212016921	-0.0565262818133987	-1.06474930435214	-1.12006121560195	-0.496913136310462	0.447245448136557	-0.58624667463911	-0.552184212016921	-0.0565262818133987	-1.06474930435214	-1.12006121560195	-0.496913136310462	0.447245448136557	-0.516665021737533	0.741126896487102	0.768250682425528	-0.00704790472528749	0.335502921041836	0.6858909372257	0.141255515383219	0.607442709996616	-0.552184212016921	-0.0565262818133987	-1.06474930435214	-1.12006121560195	-0.496913136310462	0.447245448136557	-0.0813794306012214	-0.552184212016921	-0.0565262818133987	-1.06474930435214	-1.12006121560195	-0.496913136310462	0.447245448136557	-0.516665021737533	0.741126896487102	1.69698199441457	1.65386371056295	0.5428869075631	1.18232750376681	0.966100970413937	0.83886881937178	0.132116293752243	0.915434069028256	-0.336139200957389	0.072002934398621	-0.552184212016921	-0.0565262818133987	-1.06474930435214	-1.12006121560195
-0.11673183593266	-1.16445970321509	-1.06409787538468	-0.502271719413521	-1.17167245431533	-1.22383174572189	0.931647423869118	-0.11673183593266	-1.16445970321509	-1.06409787538468	-0.502271719413521	-1.17167245431533	-1.22383174572189	-0.149638020438366	-0.0719078337277301	0.458064908383354	1.26581854650209	1.42222361949858	0.297648903965161	0.279266500695284	0.608276823271888	-0.11673183593266	-1.16445970321509	-1.06409787538468	-0.502271719413521	-1.17167245431533	-1.22383174572189	-0.284455908660502	-0.11673183593266	-1.16445970321509	-1.06409787538468	-0.502271719413521	-1.17167245431533	-1.22383174572189	-0.149638020438366	-0.0719078337277301	0.642307721306184	2.16540389057021	1.27558404578503	0.551553634806644	0.31998991141244	0.310500831174863	-0.658873846265218	-0.63735001974801	-0.245562778663365	-0.412209898302268	-0.11673183593266	-1.16445970321509	-1.06409787538468	-0.502271719413521
-1.25177253507159	-0.998911660795603	-0.508470216765195	-1.12352943898125	-0.0120724728916021	-0.11556086646912	0.27680301715736	-1.25177253507159	-0.998911660795603	-0.508470216765195	-1.12352943898125	-0.0120724728916021	-0.11556086646912	-0.0224258281560757	0.245020058895431	-0.157358869970703	0.830051139349967	0.995961591591763	0.718286117852584	-0.265088890418833	-0.323639334910228	-1.25177253507159	-0.998911660795603	-0.508470216765195	-1.12352943898125	-0.0120724728916021	-0.11556086646912	-0.376155724150881	-1.25177253507159	-0.998911660795603	-0.508470216765195	-1.12352943898125	-0.0120724728916021	-0.11556086646912	-0.0224258281560757	0.245020058895431	0.0741224545063288	-0.375875889895799	-0.0728751993740304	-0.294913248186132	-0.291506564551469	-1.62533659417647	-0.477894355958311	-0.743166961877919	-0.480612776061108	-0.343176219115504	-1.25177253507159	-0.998911660795603	-0.508470216765195	-1.12352943898125
-0.925768628557326	-0.515013945243879	-1.06120696334385	0.124901423548131	0.262700392889096	0.755359741000904	-0.649013268405167	-0.925768628557326	-0.515013945243879	-1.06120696334385	0.124901423548131	0.262700392889096	0.755359741000904	1.31873072444392	0.353217457689946	0.811221438860805	-0.700842390874256	-0.317867255849002	0.349251375994695	-1.19088513206888	-0.0615064806958237	-0.925768628557326	-0.515013945243879	-1.06120696334385	0.124901423548131	0.262700392889096	0.755359741000904	0.982749096883952	-0.925768628557326	-0.515013945243879	-1.06120696334385	0.124901423548131	0.262700392889096	0.755359741000904	1.31873072444392	0.353217457689946	-0.502330407641971	-0.890344053522117	-0.811988635408619	-0.763538712880306	-0.618503062826323	-0.356839798442041	-0.148957404393178	0.555768848455626	-1.14583307601907	-0.574916226011325	-0.925768628557326	-0.515013945243879	-1.06120696334385	0.124901423548131
-0.521323956870929	-0.985127598999352	0.257229828528009	0.278398916069704	0.290353387737051	-0.457106391601544	1.11986880567771	-0.521323956870929	-0.985127598999352	0.257229828528009	0.278398916069704	0.290353387737051	-0.457106391601544	1.28926371513293	-0.238850866873888	0.916146382997193	-0.917921273119019	0.123685547037706	-1.35896568460417	0.151745491872199	-0.49357737512608	-0.521323956870929	-0.985127598999352	0.257229828528009	0.278398916069704	0.290353387737051	-0.457106391601544	1.40149738298666	-0.521323956870929	-0.985127598999352	0.257229828528009	0.278398916069704	0.290353387737051	-0.457106391601544	1.28926371513293	-0.238850866873888	-0.00532963571254369	-0.162453026581861	0.45403517297793	-0.813009767004338	-0.226669738742812	1.10969610494883	-0.796024100990592	-0.474358956361152	-0.0989836592960652	-0.268999398024602	-0.521323956870929	-0.985127598999352	0.257229828528009	0.278398916069704
-0.89592619012962	0.383351894137559	0.292084138405603	0.40221513958654	1.40994861364974	1.3786587439787	2.05031402455566	-0.89592619012962	0.383351894137559	0.292084138405603	0.40221513958654	1.40994861364974	1.3786587439787	-1.04895093315621	0.148355066821217	-0.0281166076713295	1.03650408133439	-0.32099460866611	-0.561479274073142	2.8405809958669	-0.775281732918466	-0.89592619012962	0.383351894137559	0.292084138405603	0.40221513958654	1.40994861364974	1.3786587439787	0.690718555343335	-0.89592619012962	0.383351894137559	0.292084138405603	0.40221513958654	1.40994861364974	1.3786587439787	-1.04895093315621	0.148355066821217	0.0448751376373905	0.218062348352704	0.474700331846062	0.23815727089822	-0.887687194298399	-0.809257026862384	0.191828519553408	-0.808264098753058	-0.125089929430471	-0.168434800570162	-0.89592619012962	0.383351894137559	0.292084138405603	0.40221513958654
0.50183521759581	0.304413537037795	0.514432834067764	1.42672811244252	0.573385105918733	1.29918785762963	-0.522727621637491	0.50183521759581	0.304413537037795	0.514432834067764	1.42672811244252	0.573385105918733	1.29918785762963	-0.603786745725459	0.595020164896037	-0.931591701201347	0.497019488031893	-1.20364885324918	0.068961217481986	-0.00587811330663845	-0.273119387451508	0.50183521759581	0.304413537037795	0.514432834067764	1.42672811244252	0.573385105918733	1.29918785762963	-1.06148668475892	0.50183521759581	0.304413537037795	0.514432834067764	1.42672811244252	0.573385105918733	1.29918785762963	-0.603786745725459	0.595020164896037	0.103931732688142	-0.100269029444053	-0.816085377929432	0.0719724268262084	-0.585218203033885	-1.6311791328861	0.673962780472481	-0.448297375854389	-0.0999610063986553	-0.040461304136181	0.50183521759581	0.304413537037795	0.514432834067764	1.42672811244252
0.316037850561913	0.625508222275555	1.42703126119328	0.519097604452181	0.878686628468194	0.184331613114813	-1.02187923322267	0.316037850561913	0.625508222275555	1.42703126119328	0.519097604452181	0.878686628468194	0.184331613114813	0.843809652008502	-0.384124762211114	-0.65667712209758	-0.992389669329957	-0.758956202195135	-0.875173258224831	-3.70811802173822	-0.372587369479237	0.316037850561913	0.625508222275555	1.42703126119328	0.519097604452181	0.878686628468194	0.184331613114813	-1.21193693970258	0.316037850561913	0.625508222275555	1.42703126119328	0.519097604452181	0.878686628468194	0.184331613114813	0.843809652008502	-0.384124762211114	0.740623686663882	0.13019863257089	-1.86156264563801	-0.12780658049878	1.16752011854815	-0.0617925791368431	-0.994601681060613	-0.548030954195782	1.01724719557446	0.749850187788936	0.316037850561913	0.625508222275555	1.42703126119328	0.519097604452181
0.733897791619836	1.4110572538653	0.465660414393638	0.886894591826768	0.596686372894107	0.818248242856029	-0.321153135713871	0.733897791619836	1.4110572538653	0.465660414393638	0.886894591826768	0.596686372894107	0.818248242856029	0.505601678739518	-0.0122726912027878	0.431659178840254	-0.360311495176473	-0.573537886220389	-0.453881465758935	-1.2983858967338	0.0920907901190124	0.733897791619836	1.4110572538653	0.465660414393638	0.886894591826768	0.596686372894107	0.818248242856029	1.28424165465283	0.733897791619836	1.4110572538653	0.465660414393638	0.886894591826768	0.596686372894107	0.818248242856029	0.505601678739518	-0.0122726912027878	-0.316647592555211	0.0272153156365283	0.0376248928783498	0.355724784138749	0.131712380640885	1.47956608262546	-0.185233664677147	0.787318543241023	0.554938731051528	0.352413983888019	0.733897791619836	1.4110572538653	0.465660414393638	0.886894591826768
1.3792311590098	0.413808835546522	0.886244242379851	0.453590523333426	-0.560731205060274	-0.511684908952821	-0.746481673473252	1.3792311590098	0.413808835546522	0.886244242379851	0.453590523333426	-0.560731205060274	-0.511684908952821	-0.318502640034599	-0.0585438402979614	-0.537605161646192	-0.476276953447405	0.862198133041849	0.643730764555992	1.11904732005439	0.234462025562496	1.3792311590098	0.413808835546522	0.886244242379851	0.453590523333426	-0.560731205060274	-0.511684908952821	0.528041910222145	1.3792311590098	0.413808835546522	0.886244242379851	0.453590523333426	-0.560731205060274	-0.511684908952821	-0.318502640034599	-0.0585438402979614	-1.04300075865694	-0.952433405860234	1.90392547141921	-0.805692164255591	-0.786029679127625	0.47109782718932	0.748564469525138	1.92310788107567	0.127481601244713	0.540752288498992	1.3792311590098	0.413808835546522	0.886244242379851	0.453590523333426
0.364166963631251	0.876046191851013	0.30518359252618	-0.615046469826207	-0.100737729807397	-1.04594719036551	0.19938671632514	0.364166963631251	0.876046191851013	0.30518359252618	-0.615046469826207	-0.100737729807397	-1.04594719036551	-0.542565276558933	-0.936380773041594	-0.736315113401372	-0.456612821573766	1.23511097770589	1.30740122737918	0.836284793064426	0.364747083334173	0.364166963631251	0.876046191851013	0.30518359252618	-0.615046469826207	-0.100737729807397	-1.04594719036551	-1.54507282663895	0.364166963631251	0.876046191851013	0.30518359252618	-0.615046469826207	-0.100737729807397	-1.04594719036551	-0.542565276558933	-0.936380773041594	-0.737433672902599	-0.285031462997492	-0.305135561813162	-0.768966359209753	0.0354368338647402	-0.895687439990049	0.078772529272701	1.56220139511563	0.288101568102933	0.685695198247338	0.364166963631251	0.876046191851013	0.30518359252618	-0.615046469826207
0.85573628692264	0.153353758686299	-0.659845582570241	-0.153219835574469	-1.14938452294731	-1.1731851752214	0.496300006143569	0.85573628692264	0.153353758686299	-0.659845582570241	-0.153219835574469	-1.14938452294731	-1.1731851752214	-0.181319033779083	-0.245029790342722	0.30404028964814	0.12554358038077	-0.856521853245371	-0.0118775985250658	0.535401078339528	0.599903106715657	0.85573628692264	0.153353758686299	-0.659845582570241	-0.153219835574469	-1.14938452294731	-1.1731851752214	-0.469876799217913	0.85573628692264	0.153353758686299	-0.659845582570241	-0.153219835574469	-1.14938452294731	-1.1731851752214	-0.181319033779083	-0.245029790342722	-0.207147226040438	-0.386519011566424	-1.21444071147704	0.294749555242148	0.202054538473099	0.374789188665704	0.742936420803689	-0.564930872120286	-0.182530191148416	-0.286114014022893	0.85573628692264	0.153353758686299	-0.659845582570241	-0.153219835574469
3.59473113642345e-05	-0.695221007899541	-0.209997954728176	-1.23698808861827	-1.03803246470627	-1.27715311708932	-0.347010762700838	3.59473113642345e-05	-0.695221007899541	-0.209997954728176	-1.23698808861827	-1.03803246470627	-1.27715311708932	-1.16333019826438	-0.269050441120612	0.00729077431967237	0.234058601921034	-0.85030421028633	-1.07186978762726	0.787303710082685	0.0934122726183645	3.59473113642345e-05	-0.695221007899541	-0.209997954728176	-1.23698808861827	-1.03803246470627	-1.27715311708932	0.588521630519677	3.59473113642345e-05	-0.695221007899541	-0.209997954728176	-1.23698808861827	-1.03803246470627	-1.27715311708932	-1.16333019826438	-0.269050441120612	0.304034521200735	-0.536297996027431	0.216840260636057	0.561462819080424	0.478535545687034	1.12704019577829	1.16186621905651	-1.82975918197858	-1.14727451327042	-0.0902164613583702	3.59473113642345e-05	-0.695221007899541	-0.209997954728176	-1.23698808861827
-0.721420518782754	-0.270701989812042	-1.3113991565335	-0.961381188309736	-0.464594758420633	-0.430309827410066	-0.691005188249573	-0.721420518782754	-0.270701989812042	-1.3113991565335	-0.961381188309736	-0.464594758420633	-0.430309827410066	-1.14580200540854	-0.206215597029398	0.53594597593117	0.291941188963641	0.864884088287148	0.40362952417386	0.587862675791168	0.431402515590528	-0.721420518782754	-0.270701989812042	-1.3113991565335	-0.961381188309736	-0.464594758420633	-0.430309827410066	-0.170411478651252	-0.721420518782754	-0.270701989812042	-1.3113991565335	-0.961381188309736	-0.464594758420633	-0.430309827410066	-1.14580200540854	-0.206215597029398	-0.0532500194304478	1.55452854402517	0.603265813123908	1.10848499648669	0.666385431753554	0.858639306649762	0.10916979546252	-0.289190912271273	-0.117660717986896	-0.415254946083575	-0.721420518782754	-0.270701989812042	-1.3113991565335	-0.961381188309736
-0.33482561105927	-1.37149791394091	-0.877365515149095	-0.464207569795243	-0.953058995291416	-0.45318079792285	-0.109434925304785	-0.33482561105927	-1.37149791394091	-0.877365515149095	-0.464207569795243	-0.953058995291416	-0.45318079792285	0.737459880719795	0.507275179819115	0.372022291485621	0.255652112409787	1.44856285093482	0.563165914507803	-0.426851120354369	0.106755155674075	-0.33482561105927	-1.37149791394091	-0.877365515149095	-0.464207569795243	-0.953058995291416	-0.45318079792285	-1.0745516946782	-0.33482561105927	-1.37149791394091	-0.877365515149095	-0.464207569795243	-0.953058995291416	-0.45318079792285	0.737459880719795	0.507275179819115	0.6165305308125	1.2543055170906	0.500295516411847	0.822858289224627	0.714611762166591	-0.172241452412937	-1.21272507037455	0.15025887442623	2.75606456068127	-0.811663675170668	-0.33482561105927	-1.37149791394091	-0.877365515149095	-0.464207569795243
-1.41635480328502	-0.787399268477456	-0.463751160064956	-0.867811786643819	0.400811284903612	0.953322104430201	0.78557649351074	-1.41635480328502	-0.787399268477456	-0.463751160064956	-0.867811786643819	0.400811284903612	0.953322104430201	1.23177388019188	0.484951021564024	-0.680520502688129	1.16509190442797	0.00623132004282323	0.0526024954860264	-0.03903872744862	-0.380586498370297	-1.41635480328502	-0.787399268477456	-0.463751160064956	-0.867811786643819	0.400811284903612	0.953322104430201	0.182967226985515	-1.41635480328502	-0.787399268477456	-0.463751160064956	-0.867811786643819	0.400811284903612	0.953322104430201	1.23177388019188	0.484951021564024	0.91330520848241	-0.468517571948311	0.415242106727277	0.320700839401987	0.0480357917389158	-1.66362207903296	-0.65550888726075	-0.0765633548520969	0.467732649837154	-0.290151800707705	-1.41635480328502	-0.787399268477456	-0.463751160064956	-0.867811786643819
-0.692926377551926	-0.462604096283043	-0.770396991544168	0.524014046606868	0.380022498373331	1.19055434906175	-0.0792970057461551	-0.692926377551926	-0.462604096283043	-0.770396991544168	0.524014046606868	0.380022498373331	1.19055434906175	1.37807982363921	0.70361201717765	0.357030608803676	0.814294500136373	-0.890341071326405	0.693001978283388	-0.00711237551310026	0.144300039547338	-0.692926377551926	-0.462604096283043	-0.770396991544168	0.524014046606868	0.380022498373331	1.19055434906175	1.22767094776698	-0.692926377551926	-0.462604096283043	-0.770396991544168	0.524014046606868	0.380022498373331	1.19055434906175	1.37807982363921	0.70361201717765	0.134506410587945	-0.185603201081367	0.759316854105577	-0.44985330742424	-0.747039276970785	-0.719779182192129	0.149981910623938	0.284653338073868	-3.62855028349779	-0.374320282015054	-0.692926377551926	-0.462604096283043	-0.770396991544168	0.524014046606868
-0.460095049584968	-0.66176012394364	0.638334330570598	0.387958180805374	0.610391034795831	0.551807813017353	-0.168861672088125	-0.460095049584968	-0.66176012394364	0.638334330570598	0.387958180805374	0.610391034795831	0.551807813017353	0.416446274578713	0.416392234347872	1.46319147811916	-0.85254706162917	0.349592479444467	0.722411852434722	-0.805215771892341	-0.512138647153472	-0.460095049584968	-0.66176012394364	0.638334330570598	0.387958180805374	0.610391034795831	0.551807813017353	0.401244926670342	-0.460095049584968	-0.66176012394364	0.638334330570598	0.387958180805374	0.610391034795831	0.551807813017353	0.416446274578713	0.416392234347872	0.54419751471331	0.630632947308015	0.0761193250361361	-1.28262259746975	-0.453557280530848	0.215429460223777	-1.16143494308321	-0.222065702982619	-1.64448877586434	0.0386216983696105	-0.460095049584968	-0.66176012394364	0.638334330570598	0.387958180805374
-0.543033912253415	0.74255732364126	0.394828791338694	0.71360465493316	1.43059726698495	1.61847224821402	1.07041192011196	-0.543033912253415	0.74255732364126	0.394828791338694	0.71360465493316	1.43059726698495	1.61847224821402	-1.04170652950484	0.220029640524986	0.560172857183835	-0.749294125036339	0.112000870221698	-0.698613354640407	0.0188519067839505	-0.501712812295239	-0.543033912253415	0.74255732364126	0.394828791338694	0.71360465493316	1.43059726698495	1.61847224821402	0.927365073581474	-0.543033912253415	0.74255732364126	0.394828791338694	0.71360465493316	1.43059726698495	1.61847224821402	-1.04170652950484	0.220029640524986	-0.0239159731821337	0.337862673033209	-0.905680128785203	-0.443807408308463	-0.972739046474865	0.28893827882436	-0.568189133297202	-0.590555049624162	1.04671391518491	0.249161090409372	-0.543033912253415	0.74255732364126	0.394828791338694	0.71360465493316
0.835644753616377	0.401279647378964	0.81316951802831	1.40013291155087	0.406901215443247	0.14104048119321	0.944395778464214	0.835644753616377	0.401279647378964	0.81316951802831	1.40013291155087	0.406901215443247	0.14104048119321	-0.160945350161274	0.00261130856248384	-1.31575351485094	-0.46360776491026	-0.528943457934087	-2.51862032180191	-0.17138447139423	-0.0900415116886746	0.835644753616377	0.401279647378964	0.81316951802831	1.40013291155087	0.406901215443247	0.14104048119321	0.53154724280127	0.835644753616377	0.401279647378964	0.81316951802831	1.40013291155087	0.406901215443247	0.14104048119321	-0.160945350161274	0.00261130856248384	-0.65801745174015	-1.05561311018039	-0.583120880156567	-0.156597502960205	-0.304979834398761	0.58545271479441	0.901529507980088	-0.761266513934899	0.890682122601122	0.321867652427567	0.835644753616377	0.401279647378964	0.81316951802831	1.40013291155087
0.40790907500389	0.907577682965185	1.35404599358347	0.34853405081493	0.808835243164247	-0.382654309785527	0.354760147628101	0.40790907500389	0.907577682965185	1.35404599358347	0.34853405081493	0.808835243164247	-0.382654309785527	0.26141029779704	-0.72736269081673	-0.769621948788787	0.151097399414458	-0.417253328652252	-0.89633620636347	-0.554549298701816	-0.524615073669432	0.40790907500389	0.907577682965185	1.35404599358347	0.34853405081493	0.808835243164247	-0.382654309785527	-0.909264588982087	0.40790907500389	0.907577682965185	1.35404599358347	0.34853405081493	0.808835243164247	-0.382654309785527	0.26141029779704	-0.72736269081673	-0.283364490436634	-0.861258423422362	-1.12303008089971	-0.321304388598796	0.710597872345418	-0.669626665279187	0.535053281697188	0.459879469188937	0.536212889020976	0.623825273612377	0.40790907500389	0.907577682965185	1.35404599358347	0.34853405081493
0.995339501045541	1.29312384509333	0.292941088421333	0.790100028569031	0.15339757936967	0.127303683255741	-1.06197883628452	0.995339501045541	1.29312384509333	0.292941088421333	0.790100028569031	0.15339757936967	0.127303683255741	-0.177036147887323	-0.323621286322035	0.578007192038707	0.350123396607991	-0.878918204888047	1.41253219716459	0.164263894162429	-0.00814627932736398	0.995339501045541	1.29312384509333	0.292941088421333	0.790100028569031	0.15339757936967	0.127303683255741	-0.455500397169705	0.995339501045541	1.29312384509333	0.292941088421333	0.790100028569031	0.15339757936967	0.127303683255741	-0.177036147887323	-0.323621286322035	-0.843252470029846	-0.27965716019182	-0.664888236126777	-0.136525884560528	-1.02240114126651	-1.08564284802213	0.655331066709106	1.58875330358647	0.75714174156409	0.116911703588419	0.995339501045541	1.29312384509333	0.292941088421333	0.790100028569031
1.21835178150011	0.240630761802928	0.761681093935867	-4.91635551105816e-14	-0.761681093935769	-1.31791320654832	-1.47041135177882	1.21835178150011	0.240630761802928	0.761681093935867	-4.91635551105816e-14	-0.761681093935769	-1.31791320654832	-0.397968852936183	-0.544699083776416	-0.993848146674341	-0.988941802235217	0.0542372796022012	0.292815670366356	-0.121772158661484	0.212010068712212	1.21835178150011	0.240630761802928	0.761681093935867	-4.91635551105816e-14	-0.761681093935769	-1.31791320654832	-0.697329030779386	1.21835178150011	0.240630761802928	0.761681093935867	-4.91635551105816e-14	-0.761681093935769	-1.31791320654832	-0.397968852936183	-0.544699083776416	-0.790750144937264	-0.656704622564361	0.72660408190079	0.0722462275726263	-0.415737876278789	0.30143225235623	0.126489632940847	0.159183075096433	0.663302215654161	0.389207883565649	1.21835178150011	0.240630761802928	0.761681093935867	-4.91635551105816e-14
0.191980282762545	0.723247047477745	-0.153397579369823	-0.790100028568961	-0.292941088421352	-0.68437965390293	-0.0411246230345907	0.191980282762545	0.723247047477745	-0.153397579369823	-0.790100028568961	-0.292941088421352	-0.68437965390293	-0.584342997334858	-0.636670925068025	-0.944587981170473	-0.577875130114056	0.394242616831581	0.0507642604046543	0.0875187059363722	0.346494366808815	0.191980282762545	0.723247047477745	-0.153397579369823	-0.790100028568961	-0.292941088421352	-0.68437965390293	-0.968960112321075	0.191980282762545	0.723247047477745	-0.153397579369823	-0.790100028568961	-0.292941088421352	-0.68437965390293	-0.584342997334858	-0.636670925068025	-0.0533107765414387	0.452496091417853	0.521946480400961	1.14417181634305	2.1546917928234	1.28943701506702	-0.416776732636951	-0.0308683228474458	-0.370186660835484	0.191261008364308	0.191980282762545	0.723247047477745	-0.153397579369823	-0.790100028568961
0.67462263910004	-0.304844094605028	-0.808835243164263	-0.348534050814939	-1.35404599358349	-0.516174869000084	-0.203867403142372	0.67462263910004	-0.304844094605028	-0.808835243164263	-0.348534050814939	-1.35404599358349	-0.516174869000084	0.0643324508625647	0.268489819408089	0.507185413562256	0.172577164111108	-0.334612345022785	0.687119192000065	0.415838929086891	0.630764998606751	0.67462263910004	-0.304844094605028	-0.808835243164263	-0.348534050814939	-1.35404599358349	-0.516174869000084	-0.0755421282431694	0.67462263910004	-0.304844094605028	-0.808835243164263	-0.348534050814939	-1.35404599358349	-0.516174869000084	0.0643324508625647	0.268489819408089	0.879375161546836	0.740008697676011	0.640732484869736	0.473066611675036	1.50748353564684	0.882157491729525	0.186197820361749	0.434370394990513	-0.117845525517559	-0.404230277836534	0.67462263910004	-0.304844094605028	-0.808835243164263	-0.348534050814939
-0.45241816034169	-0.818361194265645	-0.406901215443247	-1.40013291155089	-0.81316951802827	-0.759069901186384	-0.488387950322236	-0.45241816034169	-0.818361194265645	-0.406901215443247	-1.40013291155089	-0.81316951802827	-0.759069901186384	0.219769578550021	-0.0578231390694733	0.00185931448569862	0.183238699032689	0.430807010299154	0.457730406080913	0.381877327323999	0.4475751053445	-0.45241816034169	-0.818361194265645	-0.406901215443247	-1.40013291155089	-0.81316951802827	-0.759069901186384	0.55737138822002	-0.45241816034169	-0.818361194265645	-0.406901215443247	-1.40013291155089	-0.81316951802827	-0.759069901186384	0.219769578550021	-0.0578231390694733	0.999274105853679	0.181869913424596	0.304174760152559	-0.564599696542556	-0.718841624236992	-0.0642315268113642	0.285977549352879	-0.377188463159984	0.0725430405348152	0.131439489756043	-0.45241816034169	-0.818361194265645	-0.406901215443247	-1.40013291155089
-0.819279919218946	-0.46740835705418	-1.43059726698497	-0.713604654933133	-0.394828791338726	0.0853441922418091	0.0942046459033881	-0.819279919218946	-0.46740835705418	-1.43059726698497	-0.713604654933133	-0.394828791338726	0.0853441922418091	0.00646022841543144	0.267125825403122	0.593673619488771	1.11897279106838	1.13320686588367	0.503170553750922	0.571133656069123	0.604153787095101	-0.819279919218946	-0.46740835705418	-1.43059726698497	-0.713604654933133	-0.394828791338726	0.0853441922418091	0.726372337970916	-0.819279919218946	-0.46740835705418	-1.43059726698497	-0.713604654933133	-0.394828791338726	0.0853441922418091	0.00646022841543144	0.267125825403122	-0.460673050523893	0.474866646211369	-0.177432372125619	0.270094493839633	-1.10488916792187	0.573702001967748	0.284820409978418	-0.361235030338208	-0.800122428963288	-0.433873399389179	-0.819279919218946	-0.46740835705418	-1.43059726698497	-0.713604654933133
-0.529303851928077	-1.44486402088483	-0.610391034795823	-0.387958180805432	-0.638334330570601	-0.100372355382132	0.898105504048587	-0.529303851928077	-1.44486402088483	-0.610391034795823	-0.387958180805432	-0.638334330570601	-0.100372355382132	-0.614316541376605	0.656961881894071	1.35705484894423	1.42877340230298	1.12852496875364	-0.222294599922377	0.1543115493701	-0.114011307588836	-0.529303851928077	-1.44486402088483	-0.610391034795823	-0.387958180805432	-0.638334330570601	-0.100372355382132	0.0526641209485116	-0.529303851928077	-1.44486402088483	-0.610391034795823	-0.387958180805432	-0.638334330570601	-0.100372355382132	-0.614316541376605	0.656961881894071	-0.353567288850518	-0.0343809786003733	0.354820263003947	0.0861743947294601	0.291030544891047	-0.185337124197314	-0.237520725696095	-0.20433871880329	-0.0627709332587353	-0.566223273295895	-0.529303851928077	-1.44486402088483	-0.610391034795823	-0.387958180805432
-1.44258134993052	-0.505029151105333	-0.380022498373362	-0.524014046606846	0.770396991544157	0.684732038735344	1.45130787369185	-1.44258134993052	-0.505029151105333	-0.380022498373362	-0.524014046606846	0.770396991544157	0.684732038735344	-0.608876948067985	0.160046023226696	0.522617149613397	0.326387173825093	0.0182287998495846	-0.733328768411603	0.231843420384377	-0.375699277394372	-1.44258134993052	-0.505029151105333	-0.380022498373362	-0.524014046606846	0.770396991544157	0.684732038735344	0.01009050711991	-1.44258134993052	-0.505029151105333	-0.380022498373362	-0.524014046606846	0.770396991544157	0.684732038735344	-0.608876948067985	0.160046023226696	0.324043813414312	0.012934806951425	0.0230350215814613	0.0776555591681442	-0.00901643453405734	-1.74853736230027	-0.364945588741057	-0.358815196971986	-0.0867488319013127	-0.0712610694912026	-1.44258134993052	-0.505029151105333	-0.380022498373362	-0.524014046606846
-0.398987047611946	-0.370347749772414	-0.400811284903646	0.867811786643793	0.463751160064905	0.589374551809975	-0.123193102800065	-0.398987047611946	-0.370347749772414	-0.400811284903646	0.867811786643793	0.463751160064905	0.589374551809975	1.59552210794906	0.420506247959247	-0.546874868528182	-1.50109476320728	-1.08647017174155	-0.224759571181573	-0.199875680385293	-0.249102229145513	-0.398987047611946	-0.370347749772414	-0.400811284903646	0.867811786643793	0.463751160064905	0.589374551809975	-0.113922217719741	-0.398987047611946	-0.370347749772414	-0.400811284903646	0.867811786643793	0.463751160064905	0.589374551809975	1.59552210794906	0.420506247959247	0.29296145063632	0.268825350755837	-0.130532965300575	0.673034857613036	-0.464995320083987	-0.0555983715241318	-0.142391813177461	-0.706490427094516	-0.595416509249324	-0.513362295753762	-0.398987047611946	-0.370347749772414	-0.400811284903646	0.867811786643793
-0.358250504274086	-0.270101694972527	0.953058995291393	0.464207569795223	0.877365515149128	0.578737877431978	-0.98877687783464	-0.358250504274086	-0.270101694972527	0.953058995291393	0.464207569795223	0.877365515149128	0.578737877431978	1.24682476058625	0.154489833003522	-0.661203524075507	-1.04374041308277	-0.781561201212754	0.720677437792714	-0.75383230563315	-1.13763090577245	-0.358250504274086	-0.270101694972527	0.953058995291393	0.464207569795223	0.877365515149128	0.578737877431978	-0.47985053487079	-0.358250504274086	-0.270101694972527	0.953058995291393	0.464207569795223	0.877365515149128	0.578737877431978	1.24682476058625	0.154489833003522	0.588597490588997	0.0653508638020461	0.0919524594179788	0.0849973392954938	0.788250616760991	0.414296550660516	-0.889144508416261	-0.17222206277494	0.131171190372803	-0.0723309548536319	-0.358250504274086	-0.270101694972527	0.953058995291393	0.464207569795223
-0.133403056416382	1.02539129658416	0.464594758420592	0.961381188309712	1.31139915653352	1.37396135257486	-0.068738895731275	-0.133403056416382	1.02539129658416	0.464594758420592	0.961381188309712	1.31139915653352	1.37396135257486	-0.504304392950194	-0.0171060943716774	0.200645121441721	0.843647825724404	-0.584982890834347	0.23473705550251	-0.254383801539604	-0.416330126925596	-0.133403056416382	1.02539129658416	0.464594758420592	0.961381188309712	1.31139915653352	1.37396135257486	0.871841712433431	-0.133403056416382	1.02539129658416	0.464594758420592	0.961381188309712	1.31139915653352	1.37396135257486	-0.504304392950194	-0.0171060943716774	0.165402388675315	0.118974962614402	0.0985186327937417	-1.23474686393097	-0.269178216840324	-0.870600123857722	-0.589372734565464	0.668007874289212	-0.0841785047948349	0.222595766976705	-0.133403056416382	1.02539129658416	0.464594758420592	0.961381188309712
1.08426702266972	0.465467535066541	1.03803246470631	1.23698808861824	0.209997954728193	-0.0321699809694518	0.51491211622749	1.08426702266972	0.465467535066541	1.03803246470631	1.23698808861824	0.209997954728193	-0.0321699809694518	0.471905612887165	-0.0645649987391664	-0.198134501707739	0.0886197295652055	0.379708745103953	-1.922423113762	-0.728615729059486	0.0473370782472192	1.08426702266972	0.465467535066541	1.03803246470631	1.23698808861824	0.209997954728193	-0.0321699809694518	1.04441279829903	1.08426702266972	0.465467535066541	1.03803246470631	1.23698808861824	0.209997954728193	-0.0321699809694518	0.471905612887165	-0.0645649987391664	0.152917833147377	-0.569931192096564	-0.500820619385657	-1.93453070189347	-1.41757533843718	-0.349032248947272	-0.112143881207104	-0.650824107309375	0.0308081146806696	0.306438284409852	1.08426702266972	0.465467535066541	1.03803246470631	1.23698808861824
0.467299153525507	1.10596113764896	1.14938452294727	0.153219835574473	0.659845582570282	0.282548608373868	0.714776931761803	0.467299153525507	1.10596113764896	1.14938452294727	0.153219835574473	0.659845582570282	0.282548608373868	0.234783425963005	-0.444360797619498	-0.28891113842186	-0.197240590260082	0.504900979691028	-0.829024792770169	-0.420992220383553	-0.30784988968603	0.467299153525507	1.10596113764896	1.14938452294727	0.153219835574473	0.659845582570282	0.282548608373868	0.257213312016264	0.467299153525507	1.10596113764896	1.14938452294727	0.153219835574473	0.659845582570282	0.282548608373868	0.234783425963005	-0.444360797619498	-0.595700741518557	-0.453247384870498	-1.51995207286721	0.242585820832605	-0.470940081952191	0.351719499788446	0.573477036958515	-0.0600039376827627	0.421032513898571	0.636706637513225	0.467299153525507	1.10596113764896	1.14938452294727	0.153219835574473
1.16388972288531	1.04987948244555	0.100737729807406	0.615046469826252	-0.305183592526113	0.0420816239003345	-0.1591672185866	1.16388972288531	1.04987948244555	0.100737729807406	0.615046469826252	-0.305183592526113	0.0420816239003345	-1.28102590278457	-0.157936824935948	0.145876174098537	0.0688096762870166	-0.834482147828576	1.10733126441844	0.351484214220018	0.807271390208132	1.16388972288531	1.04987948244555	0.100737729807406	0.615046469826252	-0.305183592526113	0.0420816239003345	-0.381751194334728	1.16388972288531	1.04987948244555	0.100737729807406	0.615046469826252	-0.305183592526113	0.0420816239003345	-1.28102590278457	-0.157936824935948	-1.77588755169381	-0.356959805698787	-0.123244568687973	1.7259823039054	0.190965108522984	0.559121240255993	1.55306362475044	2.0360440767716	0.363502682975368	0.447109645688409	1.16388972288531	1.04987948244555	0.100737729807406	0.615046469826252
0.939913511204179	0.0527839561617608	0.560731205060308	-0.45359052333344	-0.886244242379846	-1.61617876450302	-0.598902705379292	0.939913511204179	0.0527839561617608	0.560731205060308	-0.45359052333344	-0.886244242379846	-1.61617876450302	-1.26470497948227	-0.57040832541773	-0.848428480074633	-1.06389911783302	-0.261344650761528	0.207989524758171	0.036134412684571	0.803517605177055	0.939913511204179	0.0527839561617608	0.560731205060308	-0.45359052333344	-0.886244242379846	-1.61617876450302	-1.9943152548954	0.939913511204179	0.0527839561617608	0.560731205060308	-0.45359052333344	-0.886244242379846	-1.61617876450302	-1.26470497948227	-0.57040832541773	-0.1411192879301	-0.975636629626588	0.828876033656019	-0.0418490954899929	0.981472035697938	0.56764827670971	-0.00398533428113251	0.771068859561946	0.580707860770358	0.610325637699292	0.939913511204179	0.0527839561617608	0.560731205060308	-0.45359052333344
0.0094545683315797	0.496971719735775	-0.596686372894194	-0.886894591826733	-0.465660414393624	-0.626697039596725	-0.959095985689073	0.0094545683315797	0.496971719735775	-0.596686372894194	-0.886894591826733	-0.465660414393624	-0.626697039596725	-0.245292678242454	-0.42562280703289	-0.205544399982221	-0.565775648662779	0.182841292259519	0.398603573816006	0.641702448080137	0.128716003172165	0.0094545683315797	0.496971719735775	-0.596686372894194	-0.886894591826733	-0.465660414393624	-0.626697039596725	-1.12831123179202	0.0094545683315797	0.496971719735775	-0.596686372894194	-0.886894591826733	-0.465660414393624	-0.626697039596725	-0.245292678242454	-0.42562280703289	0.605487221261607	0.0308404252848021	0.00704191035549862	-0.760745719309137	0.761777825853907	0.856294588898285	-0.484160902546808	-0.709415762623021	0.18674151637001	-0.0257180501792017	0.0094545683315797	0.496971719735775	-0.596686372894194	-0.886894591826733
0.424010425465605	-0.732658439298876	-0.878686628468103	-0.519097604452201	-1.42703126119328	-1.08061024768187	-1.56968090562955	0.424010425465605	-0.732658439298876	-0.878686628468103	-0.519097604452201	-1.42703126119328	-1.08061024768187	0.221958295378932	0.113978534245829	0.671700812082292	0.35444715737627	0.0695237645493127	0.70858087563638	0.67685806374252	0.278004374637303	0.424010425465605	-0.732658439298876	-0.878686628468103	-0.519097604452201	-1.42703126119328	-1.08061024768187	0.936469150991952	0.424010425465605	-0.732658439298876	-0.878686628468103	-0.519097604452201	-1.42703126119328	-1.08061024768187	0.221958295378932	0.113978534245829	-0.524188752816613	0.999336402933009	0.750696959965267	0.147256831647847	0.157545666972635	0.308070379708657	1.09037195757479	-0.609195184780178	0.213653216238236	-0.411913749575261	0.424010425465605	-0.732658439298876	-0.878686628468103	-0.519097604452201
-0.859796985936897	-0.862416397148502	-0.573385105918791	-1.42672811244252	-0.514432834067632	-1.09738018541407	0.572501330176352	-0.859796985936897	-0.862416397148502	-0.573385105918791	-1.42672811244252	-0.514432834067632	-1.09738018541407	0.048900597387546	-0.299531339248645	-0.14582402802345	0.595251331210511	0.787355022015967	-0.0754015004079727	0.265655101526339	0.0274908240690642	-0.859796985936897	-0.862416397148502	-0.573385105918791	-1.42672811244252	-0.514432834067632	-1.09738018541407	0.608195008027552	-0.859796985936897	-0.862416397148502	-0.573385105918791	-1.42672811244252	-0.514432834067632	-1.09738018541407	0.048900597387546	-0.299531339248645	0.0194844536522298	1.0666676223928	0.360251829985297	1.41343970727457	0.418554445387178	-1.00029669348788	0.553742320560658	0.0107798701158621	-0.113674891217101	-0.19835007361776	-0.859796985936897	-0.862416397148502	-0.573385105918791	-1.42672811244252
-0.838966468207658	-0.627688245219709	-1.40994861364975	-0.402215139586421	-0.292084138405724	0.40474060846199	1.76648663984116	-0.838966468207658	-0.627688245219709	-1.40994861364975	-0.402215139586421	-0.292084138405724	0.40474060846199	1.03444405542428	0.467567582833673	-0.170999580720386	0.949918487971822	0.877956019740952	-0.090725721489144	0.343714334696231	-0.927216017847003	-0.838966468207658	-0.627688245219709	-1.40994861364975	-0.402215139586421	-0.292084138405724	0.40474060846199	-0.315004223254334	-0.838966468207658	-0.627688245219709	-1.40994861364975	-0.402215139586421	-0.292084138405724	0.40474060846199	1.03444405542428	0.467567582833673	1.60111795576047	0.138743278454785	-0.59696017202536	0.912265574340055	0.0826185564920378	-0.122440283170626	-1.10626399845911	0.232476384979747	-0.76753970541708	-1.09404623814986	-0.838966468207658	-0.627688245219709	-1.40994861364975	-0.402215139586421
-0.681087344090481	-1.37672483053616	-0.290353387737042	-0.27839891606977	-0.257229828527908	0.409775732767555	0.203929756505376	-0.681087344090481	-1.37672483053616	-0.290353387737042	-0.27839891606977	-0.257229828527908	0.409775732767555	0.423354988697996	0.668755307904626	0.101489541200176	0.746283549743364	0.578937171310559	0.187312660100353	-0.183027319973848	-0.765862890485827	-0.681087344090481	-1.37672483053616	-0.290353387737042	-0.27839891606977	-0.257229828527908	0.409775732767555	-0.200020977455329	-0.681087344090481	-1.37672483053616	-0.290353387737042	-0.27839891606977	-0.257229828527908	0.409775732767555	0.423354988697996	0.668755307904626	1.49941661757403	-0.66727057825221	0.609345333782431	-1.12098194133205	-0.177741100638354	0.059272202806652	-1.49972112126781	-0.813833586713866	-0.275163992046218	-0.535212898051223	-0.681087344090481	-1.37672483053616	-0.290353387737042	-0.27839891606977
-1.32732170412977	-0.180276950081002	-0.262700392889133	-0.124901423548099	1.06120696334386	1.20251146047403	-0.396411548668066	-1.32732170412977	-0.180276950081002	-0.262700392889133	-0.124901423548099	1.06120696334386	1.20251146047403	-1.0899441047155	0.2566618512982	0.905183232775797	0.239057578209235	-0.606570755021262	0.366749912073454	-0.207337006772026	2.2061859391633	-1.32732170412977	-0.180276950081002	-0.262700392889133	-0.124901423548099	1.06120696334386	1.20251146047403	0.843812739124661	-1.32732170412977	-0.180276950081002	-0.262700392889133	-0.124901423548099	1.06120696334386	1.20251146047403	-1.0899441047155	0.2566618512982	-0.948395679215957	0.72402696477871	1.12948459960591	-0.242851953558794	-0.651154089661668	-0.610939382067478	-0.0393858931542455	-0.936170153315757	-0.671182460109141	0.0881676067572544	-1.32732170412977	-0.180276950081002	-0.262700392889133	-0.124901423548099
-0.0733245012658397	-0.244343998929885	0.012072472891638	1.12352943898123	0.508470216765124	1.2288300844318	-0.108556223753552	-0.0733245012658397	-0.244343998929885	0.012072472891638	1.12352943898123	0.508470216765124	1.2288300844318	0.691341667502051	0.733757419316788	1.42027501182931	-0.562227796540198	-1.01705517334061	-0.230189889296847	-0.456999580905818	1.72747112136773	-0.0733245012658397	-0.244343998929885	0.012072472891638	1.12352943898123	0.508470216765124	1.2288300844318	0.672280826562662	-0.0733245012658397	-0.244343998929885	0.012072472891638	1.12352943898123	0.508470216765124	1.2288300844318	0.691341667502051	0.733757419316788	-1.13654148069792	0.493996088857988	-0.242619101376447	0.64553528745434	-0.629002781780759	0.605960992720783	0.29108128516836	-0.1951164014798	-0.519073134413931	-0.34063161857308	-0.0733245012658397	-0.244343998929885	0.012072472891638	1.12352943898123
-0.222717668177187	0.152024892964885	1.1716724543153	0.502271719413492	1.06409787538477	1.02226320767707	0.601503762212541	-0.222717668177187	0.152024892964885	1.1716724543153	0.502271719413492	1.06409787538477	1.02226320767707	1.23335835142468	0.1487257841849	0.466332635447339	-0.109363382805941	0.135283144126534	-0.362803050992129	-0.52265733364855	-3.00534294522937	-0.222717668177187	0.152024892964885	1.1716724543153	0.502271719413492	1.06409787538477	1.02226320767707	0.410532846371073	-0.222717668177187	0.152024892964885	1.1716724543153	0.502271719413492	1.06409787538477	1.02226320767707	1.23335835142468	0.1487257841849	0.652753266107842	-0.788738553232051	-1.56932862441917	-0.764119429918141	0.0387460912860239	0.124241068043673	-0.653900061092886	0.746559730922613	0.345272521416512	0.7066526061041	-0.222717668177187	0.152024892964885	1.1716724543153	0.502271719413492
0.293207233909668	1.20542784567476	0.49691313631044	1.12006121560199	1.06474930435215	0.648017322353355	0.658840282296341	0.293207233909668	1.20542784567476	0.49691313631044	1.12006121560199	1.06474930435215	0.648017322353355	-0.35123120542222	-0.239937852835068	-0.813054107345289	-0.103582839722505	0.0314657901025568	-0.519096634310695	-0.0820636794446575	-2.6403634464837	0.293207233909668	1.20542784567476	0.49691313631044	1.12006121560199	1.06474930435215	0.648017322353355	0.849986701663642	0.293207233909668	1.20542784567476	0.49691313631044	1.12006121560199	1.06474930435215	0.648017322353355	-0.35123120542222	-0.239937852835068	0.18099680884762	-0.018174027623592	-0.45775232505698	-1.13318783991986	-0.300255616031017	-1.21506593143208	0.64989668591282	0.861049654820557	0.0428847621801199	0.878214997614121	0.293207233909668	1.20542784567476	0.49691313631044	1.12006121560199
1.22480033613675	0.492792537699469	1.16562591423659	0.954050091785712	0.00130843931183761	-0.786853635570601	0.113931260831077	1.22480033613675	0.492792537699469	1.16562591423659	0.954050091785712	0.00130843931183761	-0.786853635570601	-0.381673365277533	-0.327222241299885	-2.26760893244981	-1.76263472026362	-0.200061208279333	-1.53995728049438	-0.488589194346836	0.648574909210815	1.22480033613675	0.492792537699469	1.16562591423659	0.954050091785712	0.00130843931183761	-0.786853635570601	-1.17562755440055	1.22480033613675	0.492792537699469	1.16562591423659	0.954050091785712	0.00130843931183761	-0.786853635570601	-0.381673365277533	-0.327222241299885	0.0347075667572549	-0.183543372765537	0.437973157151168	-0.488151339153529	0.122319800770509	-0.733898192070591	0.993116636102451	-0.663929616066035	0.570031218699554	0.147468297824135	1.22480033613675	0.492792537699469	1.16562591423659	0.954050091785712
0.490201499205517	1.19972976014641	0.833908356942341	-0.0487086078248876	0.443645205690695	-0.226574880399479	-0.269590086211209	0.490201499205517	1.19972976014641	0.833908356942341	-0.0487086078248876	0.443645205690695	-0.226574880399479	-0.18066094295075	-0.714278329144203	-1.27165665118019	-0.402382941382991	-0.429621602948285	-0.030588460106884	0.0667993310441182	1.05457189365476	0.490201499205517	1.19972976014641	0.833908356942341	-0.0487086078248876	0.443645205690695	-0.226574880399479	-1.71085035492416	0.490201499205517	1.19972976014641	0.833908356942341	-0.0487086078248876	0.443645205690695	-0.226574880399479	-0.18066094295075	-0.714278329144203	-0.387138438231956	-1.13501186156887	-0.725661784287972	0.228498093443673	-0.221007577409216	0.216381888168417	-0.384103190312762	-0.0298768169203834	0.729588585937211	0.264160820245134	0.490201499205517	1.19972976014641	0.833908356942341	-0.0487086078248876
[truncated: 4,950 more columns]
